# Supplementary material for: catena-Poly[[(5,5′-dimethyl-2,2′-bi­pyridine)nickel(II)]-μ2-azido-κ2N:N-μ2-azido-κ2N:N′]: synthesis, crystal structure, Hirshfeld surface analysis and DFT calculations
Source: Acta Crystallogr E Crystallogr Commun. 2025 Sep 23;81(Pt 10):977–81. doi: 10.1107/S2056989025008151 (PMC12498054; doi:10.1107/S2056989025008151)
Supplement: Supplementary file 1 [file e-81-00977-sup1.cif]

##############################################################################
#                                                                            #
# This CIF contains the data in a paper accepted for publication in          #
# Acta Crystallographica Section E. It conforms to the requirements of       #
# Notes for Authors for Acta Crystallographica Section E, and has been       #
# peer reviewed under the auspices of the IUCr Commission on Journals.       #
#                                                                            #
# Full details of the Crystallographic Information File format               #
# are given in the paper "The Crystallographic Information File (CIF):       #
# a New Standard Archive File for Crystallography" by S. R. Hall, F. H.      #
# Allen and I. D. Brown [Acta Cryst. (1991), A47, 655-685].                  #
#                                                                            #
# The current version of the core CIF dictionary is obtainable from          #
# ftp://ftp.iucr.org/pub/cif_core.dic.                                       #
#                                                                            #
# Software is freely available for graphical display of the structure(s)     #
# in this CIF. For information consult the CIF software page                 #
# http://www.iucr.org/resources/cif/software.                                #
#                                                                            #
# This file may be used for bona fide research purposes within the           #
# scientific community so long as proper attribution is given to the journal # 
# article from which it was obtained.                                        #
#                                                                            #
##############################################################################
data_global
_audit_creation_method     'from SHELXL-2014'
_journal_date_recd_electronic     2025-09-11
_journal_date_accepted     2025-09-13
_journal_name_full     'Acta Crystallographica, Section E'
_journal_year     2025
_journal_volume     81
_journal_issue      1
_journal_page_first     0
_journal_page_last     0
_journal_paper_category     GM
_journal_paper_doi     10.1107/S2056989025008151
_journal_coeditor_code     JP2019
loop_
    _publ_contact_author_name
    _publ_contact_author_address
    _publ_contact_author_email
    'Prof. Fatima Setifi'
;
Laboratoire de Chimie,
Ing\'enierie Mol\'eculaire et Nanostructures (LCIMN),
Universit\'e Ferhat Abbas S\'etif 1,
S\'etif 19000,
Algeria
;
 fatima.setifi@univ-setif.dz
    'Prof. Loai Aljerf'
;
Laboratory of Organic Industries,
Department of Chemistry,
Faculty of Sciences,
Damascus University,
Damascus, Syrian Arab Republic
;
 loai789.aljerf@damascusuniversity.edu.sy
_publ_contact_author_fax     '+213(0)7-9033-4930'
_publ_contact_author_phone     '+213(0)7-9033-4930'
_publ_section_title
;\
<i>catena</i>-Poly[[(5,5'-dimethyl-2,2'-bipyridine)nickel(II)]-\m~2~-azido-\
\k^2^<i>N</i>:<i>N</i>-\m~2~-azido-\k^2^<i>N</i>:<i>N</i>']: synthesis,
crystal structure, Hirshfeld surface analysis and DFT calculations
;
loop_
    _publ_author_name
    _publ_author_footnote
    _publ_author_address
    'Setifi, Zouaoui' .
;
D\'epartement de Technologie
Facult\'e de Technologie
Universit\'e 20 Ao\^ut 1955-Skikda
BP 26, Route d'El-Hadaiek
Skikda 21000
Algeria
Laboratoire de Chimie,
Ing\'enierie Mol\'eculaire et Nanostructures (LCIMN),
Universit\'e Ferhat Abbas S\'etif 1,
S\'etif 19000,
Algeria
;
    'Setifi, Fatima' .
;
Laboratoire de Chimie,
Ing\'enierie Mol\'eculaire et Nanostructures (LCIMN),
Universit\'e Ferhat Abbas S\'etif 1,
S\'etif 19000,
Algeria
;
    'Geiger, David K.' .
;
Department of Chemistry
SUNY-College at Geneseo
Geneseo, NY 14454
USA
;
    'Maris, Thierry' .
;
Department of Chemistry, Universit\'e de Montr\'eal,
Campus MIL, 1375 Avenue Th\'er\`ese Lavoie-Roux
Montr\'eal (Qu\'ebec)  H2V 0B3
Canada
;
    'Aljerf, Loai' .
;
Laboratory of Organic Industries,
Department of Chemistry,
Faculty of Sciences,
Damascus University,
Damascus, Syrian Arab Republic
;
    'Glidewell, Christopher' .
;
School of Chemistry,
University of St Andrews,
St Andrews, Fife KY16 9ST,
UK
;
_publ_section_synopsis
;
The title compound, [Ni(N~3~)~2~(C~12~H~12~N~2~)]<i>~n~</i>, was synthesized
solvothermally and characterized crystallographically. In the crystal,
adjacent polymer chains are linked into sheets by means of a single C---H...N
hydrogen bond.
;
data_I
_audit_creation_method     SHELXL-2014
_chemical_name_systematic
;\
<i>catena</i>-Poly[[(5,5'-dimethyl-2,2'-bipyridine)nickel(II)]-\m~2~-azido-\
\k^2^<i>N</i>:<i>N</i>-\m~2~-azido-\k^2^<i>N</i>:<i>N</i>']
;
_chemical_name_common     ?
_chemical_formula_moiety     'C12 H12 N8 Ni'
_chemical_formula_sum     'C12 H12 N8 Ni'
_chemical_formula_iupac     '[Ni (N3)2 (C12 H12 N2)]'
_chemical_formula_weight     327.01
_chemical_melting_point     ?
_space_group_crystal_system     monoclinic
_space_group_name_H-M_alt     'P 21/n'
_space_group_name_Hall     '-P 2yn'
loop_
    _space_group_symop_operation_xyz
    'x, y, z'
    '-x+1/2, y+1/2, -z+1/2'
    '-x, -y, -z'
    'x-1/2, -y-1/2, z-1/2'
_cell_length_a     7.2641(9)
_cell_length_b     18.395(2)
_cell_length_c     10.5001(12)
_cell_angle_alpha     90
_cell_angle_beta     110.223(7)
_cell_angle_gamma     90
_cell_volume     1316.6(3)
_cell_formula_units_Z     4
_cell_measurement_reflns_used     3083
_cell_measurement_theta_min     4.182
_cell_measurement_theta_max     61.026
_cell_measurement_temperature     150(2)
_exptl_crystal_description     block
_exptl_crystal_colour     green
_exptl_crystal_size_max     0.250
_exptl_crystal_size_mid     0.100
_exptl_crystal_size_min     0.030
_exptl_crystal_density_diffrn     1.650
_exptl_crystal_density_meas     ?
_exptl_crystal_density_method     ?
_exptl_crystal_F_000     672
_exptl_absorpt_coefficient_mu     8.085
_exptl_absorpt_correction_type     multi-scan
_exptl_absorpt_process_details
;
(SADABS; Krause <i>et al.</i>,  2015)
;
_exptl_absorpt_correction_T_min     0.415
_exptl_absorpt_correction_T_max     0.752
_exptl_special_details     ?
_diffrn_ambient_temperature     150(2)
_diffrn_source     'Gallium Liquid Metal Jet Source'
_diffrn_radiation_type     GaK\a
_diffrn_radiation_wavelength     1.34139
_diffrn_radiation_monochromator     'Helios MX Mirror Optics'
_diffrn_measurement_device_type     'Bruker Venture Metaljet'
_diffrn_measurement_method     '\f and \w scans'
_diffrn_detector_area_resol_mean     ?
_diffrn_reflns_number     14498
_diffrn_reflns_av_R_equivalents     0.0741
_diffrn_reflns_av_unetI/netI     0.0437
_diffrn_reflns_theta_min     4.182
_diffrn_reflns_theta_max     54.995
_diffrn_reflns_theta_full     53.594
_diffrn_measured_fraction_theta_max     1.000
_diffrn_measured_fraction_theta_full     1.000
_diffrn_reflns_limit_h_min     -8
_diffrn_reflns_limit_h_max     8
_diffrn_reflns_limit_k_min     -22
_diffrn_reflns_limit_k_max     22
_diffrn_reflns_limit_l_min     -12
_diffrn_reflns_limit_l_max     12
_diffrn_standards_number     0
_diffrn_standards_interval_count     0
_diffrn_standards_interval_time     0
_diffrn_standards_decay_%     0
_refine_special_details
;
 Refined as a 2-component twin.
;
_reflns_number_total     2532
_reflns_number_gt     2381
_reflns_threshold_expression     'I > 2\s(I)'
_refine_ls_structure_factor_coef     Fsqd
_refine_ls_matrix_type     full
_refine_ls_R_factor_all     0.0680
_refine_ls_R_factor_gt     0.0627
_refine_ls_wR_factor_gt     0.1600
_refine_ls_wR_factor_ref     0.1666
_refine_ls_goodness_of_fit_ref     1.077
_refine_ls_restrained_S_all     1.077
_refine_ls_number_reflns     2532
_refine_ls_number_parameters     193
_refine_ls_number_restraints     0
_refine_ls_hydrogen_treatment     constr
_refine_ls_weighting_scheme     calc
_refine_ls_weighting_details
              'w=1/[\s^2^(Fo^2^)+(0.0872P)^2^+3.9821P] where P=(Fo^2^+2Fc^2^)/3'
_atom_sites_solution_hydrogens     geom
_atom_sites_solution_primary     difmap
_atom_sites_solution_secondary     ?
_refine_ls_shift/su_max     0.000
_refine_ls_shift/su_mean     0.000
_refine_diff_density_max     1.196
_refine_diff_density_min     -0.596
_refine_ls_extinction_method     none
_refine_ls_extinction_coef     .
loop_
    _atom_type_symbol
    _atom_type_description
    _atom_type_scat_dispersion_real
    _atom_type_scat_dispersion_imag
    _atom_type_scat_source
    'C' 'C' 0.0137 0.0070
                         'International Tables Vol C Tables 4.2.6.8 and 6.1.1.4'
    'H' 'H' 0.0000 0.0000
                         'International Tables Vol C Tables 4.2.6.8 and 6.1.1.4'
    'N' 'N' 0.0241 0.0136
                         'International Tables Vol C Tables 4.2.6.8 and 6.1.1.4'
    'Ni' 'Ni' -1.3357 3.2904
                         'International Tables Vol C Tables 4.2.6.8 and 6.1.1.4'
_computing_data_collection
;
APEX2 (Bruker, 2013)
;
_computing_cell_refinement
;
SAINT v8.38A (Bruker, 2017)
;
_computing_data_reduction
;
SAINT v8.38A (Bruker, 2017)
;
_computing_structure_solution
;
<i>SHELXT</i> (Sheldrick, 2015a)
;
_computing_structure_refinement
;
<i>SHELXL2014</i> (Sheldrick, 2015b)
;
_computing_molecular_graphics
;
PLATON (Spek, 2020)
;
_computing_publication_material
;
<i>SHELXL2014</i> (Sheldrick, 2015b) and PLATON (Spek, 2020)
;
loop_
    _atom_site_type_symbol
    _atom_site_label
    _atom_site_fract_x
    _atom_site_fract_y
    _atom_site_fract_z
    _atom_site_U_iso_or_equiv
    _atom_site_adp_type
    _atom_site_calc_flag
    _atom_site_occupancy
    _atom_site_disorder_assembly
    _atom_site_disorder_group
    Ni Ni1 0.38091(13) 0.48792(5) 0.60721(8) 0.0330(3) Uani d 1 . .
    N N11 0.5941(8) 0.5401(3) 0.7604(5) 0.0313(11) Uani d 1 . .
    C C12 0.6594(8) 0.5047(4) 0.8810(6) 0.0330(14) Uani d 1 . .
    C C13 0.8008(9) 0.5363(4) 0.9928(6) 0.0333(13) Uani d 1 . .
    H H13 0.8445 0.5117 1.0776 0.040 Uiso calc 1 . .
    C C14 0.8764(9) 0.6028(4) 0.9801(6) 0.0390(15) Uani d 1 . .
    H H14 0.9721 0.6247 1.0565 0.047 Uiso calc 1 . .
    C C15 0.8130(10) 0.6389(4) 0.8544(7) 0.0400(16) Uani d 1 . .
    C C16 0.6708(10) 0.6051(4) 0.7497(6) 0.0364(14) Uani d 1 . .
    H H16 0.6239 0.6291 0.6644 0.044 Uiso calc 1 . .
    N N21 0.4256(7) 0.4145(3) 0.7650(5) 0.0307(11) Uani d 1 . .
    C C22 0.5683(9) 0.4329(3) 0.8828(6) 0.0322(13) Uani d 1 . .
    C C23 0.6190(9) 0.3871(4) 0.9939(6) 0.0364(15) Uani d 1 . .
    H H23 0.7206 0.4006 1.0755 0.044 Uiso calc 1 . .
    C C24 0.5233(10) 0.3222(4) 0.9869(6) 0.0385(15) Uani d 1 . .
    H H24 0.5608 0.2903 1.0627 0.046 Uiso calc 1 . .
    C C25 0.3711(10) 0.3031(3) 0.8687(6) 0.0368(14) Uani d 1 . .
    C C26 0.3320(10) 0.3517(3) 0.7603(6) 0.0344(14) Uani d 1 . .
    H H26 0.2318 0.3391 0.6774 0.041 Uiso calc 1 . .
    C C17 0.8958(12) 0.7117(4) 0.8324(8) 0.0517(19) Uani d 1 . .
    H H17A 0.9306 0.7095 0.7503 0.077 Uiso calc 1 . .
    H H17B 1.0131 0.7229 0.9107 0.077 Uiso calc 1 . .
    H H17C 0.7972 0.7497 0.8221 0.077 Uiso calc 1 . .
    C C27 0.2533(13) 0.2357(4) 0.8602(7) 0.0492(18) Uani d 1 . .
    H H27A 0.2860 0.2002 0.8017 0.074 Uiso calc 1 . .
    H H27B 0.1133 0.2475 0.8220 0.074 Uiso calc 1 . .
    H H27C 0.2832 0.2151 0.9512 0.074 Uiso calc 1 . .
    N N31 0.1551(8) 0.4250(3) 0.4743(5) 0.0380(12) Uani d 1 . .
    N N32 -0.0029(8) 0.4410(3) 0.4041(5) 0.0332(11) Uani d 1 . .
    N N33 -0.1640(9) 0.4538(3) 0.3329(5) 0.0426(14) Uani d 1 . .
    N N41 0.3989(8) 0.5617(3) 0.4606(5) 0.0385(12) Uani d 1 . .
    N N42 0.2591(8) 0.5944(3) 0.3833(5) 0.0375(12) Uani d 1 . .
    N N43 0.1340(9) 0.6266(4) 0.3084(7) 0.0562(18) Uani d 1 . .
loop_
    _atom_site_aniso_label
    _atom_site_aniso_U_11
    _atom_site_aniso_U_22
    _atom_site_aniso_U_33
    _atom_site_aniso_U_12
    _atom_site_aniso_U_13
    _atom_site_aniso_U_23
    Ni1 0.0330(5) 0.0389(4) 0.0192(4) -0.0003(4) -0.0008(4) 0.0018(4)
    N11 0.032(3) 0.036(3) 0.023(2) 0.004(2) 0.005(2) 0.002(2)
    C12 0.025(3) 0.051(4) 0.021(3) 0.009(2) 0.005(2) 0.001(3)
    C13 0.031(3) 0.045(3) 0.024(3) 0.005(3) 0.009(2) -0.003(2)
    C14 0.028(3) 0.050(4) 0.032(3) 0.006(3) 0.002(3) -0.008(3)
    C15 0.033(3) 0.047(4) 0.039(4) 0.002(3) 0.012(3) -0.002(3)
    C16 0.037(3) 0.040(3) 0.027(3) 0.007(3) 0.004(3) 0.000(3)
    N21 0.029(2) 0.037(3) 0.023(2) 0.002(2) 0.005(2) 0.002(2)
    C22 0.032(3) 0.038(3) 0.021(3) 0.014(2) 0.003(2) -0.001(2)
    C23 0.033(3) 0.049(4) 0.020(3) 0.005(3) 0.001(2) 0.002(3)
    C24 0.045(4) 0.041(4) 0.026(3) 0.012(3) 0.007(3) 0.010(3)
    C25 0.045(4) 0.035(3) 0.029(3) 0.002(3) 0.011(3) -0.001(2)
    C26 0.038(3) 0.039(3) 0.021(3) 0.000(3) 0.004(3) 0.001(2)
    C17 0.049(4) 0.049(4) 0.050(4) -0.010(3) 0.008(3) -0.002(3)
    C27 0.067(5) 0.038(3) 0.039(4) -0.002(4) 0.013(4) 0.000(3)
    N31 0.027(3) 0.053(3) 0.030(3) 0.002(3) 0.005(3) -0.003(2)
    N32 0.040(3) 0.030(2) 0.022(2) 0.003(2) 0.002(3) -0.0008(19)
    N33 0.041(3) 0.045(3) 0.030(3) 0.006(3) -0.003(3) 0.002(2)
    N41 0.037(3) 0.043(3) 0.026(2) 0.010(3) -0.001(2) 0.004(2)
    N42 0.036(3) 0.041(3) 0.030(2) -0.006(3) 0.005(3) 0.003(2)
    N43 0.036(3) 0.077(5) 0.045(3) 0.017(3) 0.001(3) 0.021(3)
_geom_special_details
;
 All esds (except the esd in the dihedral angle between two l.s. planes)
 are estimated using the full covariance matrix.  The cell esds are taken
 into account individually in the estimation of esds in distances, angles
 and torsion angles; correlations between esds in cell parameters are only
 used when they are defined by crystal symmetry.  An approximate (isotropic)
 treatment of cell esds is used for estimating esds involving l.s. planes.
;
loop_
    _geom_bond_atom_site_label_1
    _geom_bond_atom_site_label_2
    _geom_bond_site_symmetry_2
    _geom_bond_distance
    _geom_bond_publ_flag
    Ni1 N11 . 2.045(5) y
    Ni1 N21 . 2.074(5) y
    Ni1 N31 . 2.096(5) y
    Ni1 N41 . 2.090(6) y
    Ni1 N33 3_566 2.171(7) y
    Ni1 N41 3_666 2.165(6) y
    N11 C16 . 1.340(9) ?
    N11 C12 . 1.354(7) ?
    C12 C13 . 1.392(8) ?
    C12 C22 . 1.482(9) ?
    C13 C14 . 1.366(10) ?
    C13 H13 . 0.9500 ?
    C14 C15 . 1.406(9) ?
    C14 H14 . 0.9500 ?
    C15 C16 . 1.371(9) ?
    C15 C17 . 1.517(11) ?
    C16 H16 . 0.9500 ?
    N21 C26 . 1.332(8) ?
    N21 C22 . 1.354(7) ?
    C22 C23 . 1.382(8) ?
    C23 C24 . 1.370(10) ?
    C23 H23 . 0.9500 ?
    C24 C25 . 1.392(9) ?
    C24 H24 . 0.9500 ?
    C25 C26 . 1.397(9) ?
    C25 C27 . 1.491(10) ?
    C26 H26 . 0.9500 ?
    C17 H17A . 0.9800 ?
    C17 H17B . 0.9800 ?
    C17 H17C . 0.9800 ?
    C27 H27A . 0.9800 ?
    C27 H27B . 0.9800 ?
    C27 H27C . 0.9800 ?
    N31 N32 . 1.167(7) y
    N32 N33 . 1.175(8) y
    N33 Ni1 3_566 2.171(7) ?
    N41 N42 . 1.217(7) y
    N41 Ni1 3_666 2.165(6) ?
    N42 N43 . 1.141(8) y
loop_
    _geom_angle_atom_site_label_1
    _geom_angle_atom_site_label_2
    _geom_angle_atom_site_label_3
    _geom_angle_site_symmetry_1
    _geom_angle_site_symmetry_3
    _geom_angle
    _geom_angle_publ_flag
    N11 Ni1 N21 . . 79.1(2) ?
    N11 Ni1 N41 . . 93.0(2) ?
    N21 Ni1 N41 . . 168.2(2) ?
    N11 Ni1 N31 . . 171.1(2) ?
    N21 Ni1 N31 . . 92.4(2) ?
    N41 Ni1 N31 . . 95.8(2) ?
    N11 Ni1 N41 . 3_666 90.7(2) ?
    N21 Ni1 N41 . 3_666 93.4(2) ?
    N41 Ni1 N41 . 3_666 77.9(2) ?
    N31 Ni1 N41 . 3_666 92.6(2) ?
    N11 Ni1 N33 . 3_566 88.2(2) ?
    N21 Ni1 N33 . 3_566 91.1(2) ?
    N41 Ni1 N33 . 3_566 97.4(2) ?
    N31 Ni1 N33 . 3_566 89.2(2) ?
    N41 Ni1 N33 3_666 3_566 175.1(2) ?
    C16 N11 C12 . . 119.0(5) ?
    C16 N11 Ni1 . . 125.2(4) ?
    C12 N11 Ni1 . . 115.8(4) ?
    N11 C12 C13 . . 120.4(6) ?
    N11 C12 C22 . . 115.2(5) ?
    C13 C12 C22 . . 124.3(5) ?
    C14 C13 C12 . . 119.7(6) ?
    C14 C13 H13 . . 120.1 ?
    C12 C13 H13 . . 120.1 ?
    C13 C14 C15 . . 120.2(6) ?
    C13 C14 H14 . . 119.9 ?
    C15 C14 H14 . . 119.9 ?
    C16 C15 C14 . . 116.7(6) ?
    C16 C15 C17 . . 120.5(6) ?
    C14 C15 C17 . . 122.8(6) ?
    N11 C16 C15 . . 123.9(6) ?
    N11 C16 H16 . . 118.0 ?
    C15 C16 H16 . . 118.0 ?
    C26 N21 C22 . . 118.0(5) ?
    C26 N21 Ni1 . . 126.7(4) ?
    C22 N21 Ni1 . . 115.2(4) ?
    N21 C22 C23 . . 121.1(6) ?
    N21 C22 C12 . . 114.5(5) ?
    C23 C22 C12 . . 124.4(5) ?
    C24 C23 C22 . . 120.2(6) ?
    C24 C23 H23 . . 119.9 ?
    C22 C23 H23 . . 119.9 ?
    C23 C24 C25 . . 120.0(6) ?
    C23 C24 H24 . . 120.0 ?
    C25 C24 H24 . . 120.0 ?
    C24 C25 C26 . . 116.1(6) ?
    C24 C25 C27 . . 121.7(6) ?
    C26 C25 C27 . . 122.1(6) ?
    N21 C26 C25 . . 124.5(6) ?
    N21 C26 H26 . . 117.7 ?
    C25 C26 H26 . . 117.7 ?
    C15 C17 H17A . . 109.5 ?
    C15 C17 H17B . . 109.5 ?
    H17A C17 H17B . . 109.5 ?
    C15 C17 H17C . . 109.5 ?
    H17A C17 H17C . . 109.5 ?
    H17B C17 H17C . . 109.5 ?
    C25 C27 H27A . . 109.5 ?
    C25 C27 H27B . . 109.5 ?
    H27A C27 H27B . . 109.5 ?
    C25 C27 H27C . . 109.5 ?
    H27A C27 H27C . . 109.5 ?
    H27B C27 H27C . . 109.5 ?
    N32 N31 Ni1 . . 130.8(5) ?
    N31 N32 N33 . . 177.0(7) ?
    N32 N33 Ni1 . 3_566 125.3(5) ?
    N42 N41 Ni1 . . 124.2(5) ?
    N42 N41 Ni1 . 3_666 122.0(4) ?
    Ni1 N41 Ni1 . 3_666 102.1(2) ?
    N43 N42 N41 . . 176.7(7) ?
loop_
    _geom_torsion_atom_site_label_1
    _geom_torsion_atom_site_label_2
    _geom_torsion_atom_site_label_3
    _geom_torsion_atom_site_label_4
    _geom_torsion_site_symmetry_1
    _geom_torsion_site_symmetry_2
    _geom_torsion_site_symmetry_3
    _geom_torsion_site_symmetry_4
    _geom_torsion
    _geom_torsion_publ_flag
    C16 N11 C12 C13 . . . . 1.5(9) ?
    Ni1 N11 C12 C13 . . . . -178.4(5) ?
    C16 N11 C12 C22 . . . . -179.2(5) ?
    Ni1 N11 C12 C22 . . . . 1.0(7) ?
    N11 C12 C13 C14 . . . . -1.1(10) ?
    C22 C12 C13 C14 . . . . 179.6(6) ?
    C12 C13 C14 C15 . . . . -0.5(10) ?
    C13 C14 C15 C16 . . . . 1.7(10) ?
    C13 C14 C15 C17 . . . . -178.0(7) ?
    C12 N11 C16 C15 . . . . -0.2(10) ?
    Ni1 N11 C16 C15 . . . . 179.6(5) ?
    C14 C15 C16 N11 . . . . -1.4(11) ?
    C17 C15 C16 N11 . . . . 178.3(7) ?
    C26 N21 C22 C23 . . . . 1.6(9) ?
    Ni1 N21 C22 C23 . . . . -177.0(5) ?
    C26 N21 C22 C12 . . . . -177.8(5) ?
    Ni1 N21 C22 C12 . . . . 3.7(7) ?
    N11 C12 C22 N21 . . . . -3.1(8) ?
    C13 C12 C22 N21 . . . . 176.2(6) ?
    N11 C12 C22 C23 . . . . 177.6(6) ?
    C13 C12 C22 C23 . . . . -3.1(10) ?
    N21 C22 C23 C24 . . . . -0.7(10) ?
    C12 C22 C23 C24 . . . . 178.6(6) ?
    C22 C23 C24 C25 . . . . -1.6(10) ?
    C23 C24 C25 C26 . . . . 2.9(10) ?
    C23 C24 C25 C27 . . . . -175.4(7) ?
    C22 N21 C26 C25 . . . . -0.1(9) ?
    Ni1 N21 C26 C25 . . . . 178.2(5) ?
    C24 C25 C26 N21 . . . . -2.1(10) ?
    C27 C25 C26 N21 . . . . 176.2(7) ?
loop_
    _geom_hbond_atom_site_label_D
    _geom_hbond_atom_site_label_H
    _geom_hbond_atom_site_label_A
    _geom_hbond_site_symmetry_A
    _geom_hbond_distance_DH
    _geom_hbond_distance_HA
    _geom_hbond_distance_DA
    _geom_hbond_angle_DHA
    _geom_hbond_publ_flag
    C14 H14 N43 1_656 0.95 2.50 3.334(9) 147 yes
    C17 H17C N43 4_676 0.98 2.55 3.492(11) 162 yes
_shelx_space_group_comment
;
The symmetry employed for this shelxl refinement is uniquely defined
by the following loop, which should always be used as a source of
symmetry information in preference to the above space-group names.
They are only intended as comments.
;
_shelx_estimated_absorpt_T_min     0.237
_shelx_estimated_absorpt_T_max     0.793
_shelx_hkl_file
;
   2   0  -2  105330    5880  -2
   2   0   0  105330    5880   1
   4   0  -4  586631   29521  -2
   4   0   0  586631   29521   1
   6   0  -6     819    1306  -2
   6   0   0     819    1306   1
   8   0  -8   26844    3609  -2
   8   0   0   26844    3609   1
   1  -1  -1  708091   24645  -2
   1   1   0  708091   24645   1
   2  -1  -2  405629   17353  -2
   2   1   0  405629   17353   1
   3  -1  -3   56831    2481  -2
   3   1   0   56831    2481   1
   4  -1  -4    8080     419  -2
   4   1   0    8080     419   1
   5  -1  -5  184435    5992  -2
   5   1   0  184435    5992   1
   6  -1  -6    2368     445  -2
   6   1   0    2368     445   1
   7  -1  -7    3629    1600  -2
   7   1   0    3629    1600   1
   8  -1  -8    4593    1369  -2
   8   1   0    4593    1369   1
   0  -2   0 2258434   95987  -2
   0   2   0 2258434   95987   1
   1  -2  -1  244407   14803  -2
   1   2   0  244407   14803   1
   2  -2  -2 1222798   42638  -2
   2   2   0 1222798   42638   1
   3  -2  -3   76545    2689  -2
   3   2   0   76545    2689   1
   4  -2  -4  299300    8066  -2
   4   2   0  299300    8066   1
   5  -2  -5   67139    2109  -2
   5   2   0   67139    2109   1
   6  -2  -6    5093     974  -2
   6   2   0    5093     974   1
   7  -2  -7   19003    1733  -2
   7   2   0   19003    1733   1
   8  -2  -8    6083    1911  -2
   8   2   0    6083    1911   1
   1  -3  -1  279583   12841  -2
   1   3   0  279583   12841   1
   2  -3  -2 1734311   82038  -2
   2   3   0 1734311   82038   1
   3  -3  -3  175943    5315  -2
   3   3   0  175943    5315   1
   4  -3  -4    6040     379  -2
   4   3   0    6040     379   1
   5  -3  -5  126812    5490  -2
   5   3   0  126812    5490   1
   6  -3  -6    2466     527  -2
   6   3   0    2466     527   1
   7  -3  -7    2470     773  -2
   7   3   0    2470     773   1
   8  -3  -8     203     702  -2
   8   3   0     203     702   1
   0  -4   0  127450    5432  -2
   0   4   0  127450    5432   1
   1  -4  -1   10471     385  -2
   1   4   0   10471     385   1
   2  -4  -2  436044   15158  -2
   2   4   0  436044   15158   1
   3  -4  -3  115642    3682  -2
   3   4   0  115642    3682   1
   4  -4  -4  291180    7179  -2
   4   4   0  291180    7179   1
   5  -4  -5   65257    2577  -2
   5   4   0   65257    2577   1
   6  -4  -6   12556     883  -2
   6   4   0   12556     883   1
   8  -4  -8   12057    1344  -2
   8   4   0   12057    1344   1
   1  -5  -1  233670    9976  -2
   1   5   0  233670    9976   1
   2  -5  -2    8540     339  -2
   2   5   0    8540     339   1
   3  -5  -3  110923    2383  -2
   3   5   0  110923    2383   1
   4  -5  -4   43261    1592  -2
   4   5   0   43261    1592   1
   5  -5  -5   30806    1499  -2
   5   5   0   30806    1499   1
   6  -5  -6    2833     678  -2
   6   5   0    2833     678   1
   7  -5  -7   45939    2662  -2
   7   5   0   45939    2662   1
   8  -5  -8    -592    1306  -2
   8   5   0    -592    1306   1
   0  -6   0   17401     909  -2
   0   6   0   17401     909   1
   1  -6  -1   29882    1748  -2
   1   6   0   29882    1748   1
   2  -6  -2  106963    4337  -2
   2   6   0  106963    4337   1
   3  -6  -3  286235    8615  -2
   3   6   0  286235    8615   1
   4  -6  -4  369822   11906  -2
   4   6   0  369822   11906   1
   5  -6  -5   79364    3507  -2
   5   6   0   79364    3507   1
   6  -6  -6   19606    1432  -2
   6   6   0   19606    1432   1
   7  -6  -7   30284    2516  -2
   7   6   0   30284    2516   1
   8  -6  -8    6889    1137  -2
   8   6   0    6889    1137   1
   1  -7  -1  151285    5764  -2
   1   7   0  151285    5764   1
   2  -7  -2  153562    4159  -2
   2   7   0  153562    4159   1
   3  -7  -3   75685    2319  -2
   3   7   0   75685    2319   1
   4  -7  -4    2233     259  -2
   4   7   0    2233     259   1
   5  -7  -5   38875    2114  -2
   5   7   0   38875    2114   1
   6  -7  -6   38470    3241  -2
   6   7   0   38470    3241   1
   7  -7  -7   35671    3404  -2
   7   7   0   35671    3404   1
   8  -7  -8    2219    1051  -2
   8   7   0    2219    1051   1
   0  -8   0   77796    3861  -2
   0   8   0   77796    3861   1
   1  -8  -1  265151   10100  -2
   1   8   0  265151   10100   1
   2  -8  -2  321256    8255  -2
   2   8   0  321256    8255   1
   3  -8  -3   19009     613  -2
   3   8   0   19009     613   1
   4  -8  -4   97593    2891  -2
   4   8   0   97593    2891   1
   5  -8  -5   64981    3386  -2
   5   8   0   64981    3386   1
   6  -8  -6   23256    1629  -2
   6   8   0   23256    1629   1
   7  -8  -7    9904    1102  -2
   7   8   0    9904    1102   1
   8  -8  -8    9234    2183  -2
   8   8   0    9234    2183   1
   1  -9  -1   36066    1442  -2
   1   9   0   36066    1442   1
   2  -9  -2  160461    4570  -2
   2   9   0  160461    4570   1
   3  -9  -3   74817    2082  -2
   3   9   0   74817    2082   1
   4  -9  -4   14223     682  -2
   4   9   0   14223     682   1
   5  -9  -5   22219    1335  -2
   5   9   0   22219    1335   1
   6  -9  -6   18774    1891  -2
   6   9   0   18774    1891   1
   7  -9  -7   28657    2451  -2
   7   9   0   28657    2451   1
   8  -9  -8     169    1033  -2
   8   9   0     169    1033   1
   0 -10   0  144982    5570  -2
   0  10   0  144982    5570   1
   1 -10  -1   64794    2271  -2
   1  10   0   64794    2271   1
   2 -10  -2   93755    4058  -2
   2  10   0   93755    4058   1
   3 -10  -3   38974    1092  -2
   3  10   0   38974    1092   1
   4 -10  -4   72355    3064  -2
   4  10   0   72355    3064   1
   5 -10  -5    1706     453  -2
   5  10   0    1706     453   1
   6 -10  -6    7636    1470  -2
   6  10   0    7636    1470   1
   7 -10  -7   16458    1491  -2
   7  10   0   16458    1491   1
   8 -10  -8   15101    1432  -2
   8  10   0   15101    1432   1
   1 -11  -1  126102    4050  -2
   1  11   0  126102    4050   1
   2 -11  -2  120392    4259  -2
   2  11   0  120392    4259   1
   3 -11  -3   59366    1611  -2
   3  11   0   59366    1611   1
   4 -11  -4    2706     348  -2
   4  11   0    2706     348   1
   5 -11  -5   16924    1037  -2
   5  11   0   16924    1037   1
   6 -11  -6   37797    2381  -2
   6  11   0   37797    2381   1
   7 -11  -7    4665     840  -2
   7  11   0    4665     840   1
   0 -12   0   27065    1242  -2
   0  12   0   27065    1242   1
   1 -12  -1   57641    1926  -2
   1  12   0   57641    1926   1
   2 -12  -2   75389    3283  -2
   2  12   0   75389    3283   1
   3 -12  -3   67500    2288  -2
   3  12   0   67500    2288   1
   4 -12  -4    6023     889  -2
   4  12   0    6023     889   1
   5 -12  -5    6224     662  -2
   5  12   0    6224     662   1
   6 -12  -6    4768     857  -2
   6  12   0    4768     857   1
   7 -12  -7    8985    4425  -2
   7  12   0    8985    4425   1
   1 -13  -1   39873    1351  -2
   1  13   0   39873    1351   1
   2 -13  -2   64638    2162  -2
   2  13   0   64638    2162   1
   3 -13  -3   64614    3675  -2
   3  13   0   64614    3675   1
   4 -13  -4   11817     696  -2
   4  13   0   11817     696   1
   5 -13  -5   13788     982  -2
   5  13   0   13788     982   1
   6 -13  -6   21916    3072  -2
   6  13   0   21916    3072   1
   7 -13  -7     568     727  -2
   7  13   0     568     727   1
   0 -14   0   41001    2212  -2
   0  14   0   41001    2212   1
   1 -14  -1   32058    1229  -2
   1  14   0   32058    1229   1
   2 -14  -2   15827     911  -2
   2  14   0   15827     911   1
   3 -14  -3   80419    2944  -2
   3  14   0   80419    2944   1
   4 -14  -4   28818    1247  -2
   4  14   0   28818    1247   1
   5 -14  -5   26044    1590  -2
   5  14   0   26044    1590   1
   6 -14  -6    1928    1043  -2
   6  14   0    1928    1043   1
   7 -14  -7    2387     680  -2
   7  14   0    2387     680   1
   1 -15  -1   86096    4502  -2
   1  15   0   86096    4502   1
   2 -15  -2   42572    1605  -2
   2  15   0   42572    1605   1
   3 -15  -3   21796    1139  -2
   3  15   0   21796    1139   1
   4 -15  -4    5735    1062  -2
   4  15   0    5735    1062   1
   5 -15  -5   10820    1045  -2
   5  15   0   10820    1045   1
   6 -15  -6   11598    1231  -2
   6  15   0   11598    1231   1
   0 -16   0   19436    1163  -2
   0  16   0   19436    1163   1
   1 -16  -1   67500    3406  -2
   1  16   0   67500    3406   1
   2 -16  -2   11287     674  -2
   2  16   0   11287     674   1
   3 -16  -3   19392    1378  -2
   3  16   0   19392    1378   1
   4 -16  -4   14038    1131  -2
   4  16   0   14038    1131   1
   5 -16  -5   13022    1379  -2
   5  16   0   13022    1379   1
   6 -16  -6    1150    1131  -2
   6  16   0    1150    1131   1
   1 -17  -1   70276    3559  -2
   1  17   0   70276    3559   1
   2 -17  -2   27243    1262  -2
   2  17   0   27243    1262   1
   3 -17  -3   21464    1310  -2
   3  17   0   21464    1310   1
   4 -17  -4    2492     591  -2
   4  17   0    2492     591   1
   5 -17  -5    1744    1930  -2
   5  17   0    1744    1930   1
   6 -17  -6   13064    1911  -2
   6  17   0   13064    1911   1
   0 -18   0    4809     607  -2
   0  18   0    4809     607   1
   1 -18  -1    1224     420  -2
   1  18   0    1224     420   1
   2 -18  -2    2688     487  -2
   2  18   0    2688     487   1
   3 -18  -3    1720     391  -2
   3  18   0    1720     391   1
   4 -18  -4    1687     554  -2
   4  18   0    1687     554   1
   5 -18  -5    7471    1871  -2
   5  18   0    7471    1871   1
   1 -19  -1   50506    2352  -2
   1  19   0   50506    2352   1
   2 -19  -2    6605     595  -2
   2  19   0    6605     595   1
   3 -19  -3   20891    1236  -2
   3  19   0   20891    1236   1
   4 -19  -4    4367     569  -2
   4  19   0    4367     569   1
   5 -19  -5    5476    3157  -2
   5  19   0    5476    3157   1
   0 -20   0   11389    1176  -2
   0  20   0   11389    1176   1
   1 -20  -1    5580     789  -2
   1  20   0    5580     789   1
   2 -20  -2    4783     480  -2
   2  20   0    4783     480   1
   3 -20  -3    4114     797  -2
   3  20   0    4114     797   1
   4 -20  -4    1128     510  -2
   4  20   0    1128     510   1
   1 -21  -1   21148    1115  -2
   1  21   0   21148    1115   1
   2 -21  -2    4295     980  -2
   2  21   0    4295     980   1
   3 -21  -3    8362     844  -2
   3  21   0    8362     844   1
   4 -21  -4   15348    1560  -2
   4  21   0   15348    1560   1
   0 -22   0    -525     539  -2
   0  22   0    -525     539   1
   1 -22  -1     655     813  -2
   1  22   0     655     813   1
   2 -22  -2    1041     366  -2
   2  22   0    1041     366   1
   3 -22  -3    2671    1774  -2
   3  22   0    2671    1774   1
   1 -23  -1    2968     678  -2
   1  23   0    2968     678   1
   2 -23  -2   12301    1306  -2
   2  23   0   12301    1306   1
  -9   0   1    2437    1813   1
  -7   0   1    -693     710   1
  -5   0   1   27992    1362   1
  -3   0   1  159170    5575   1
  -1   0   1     810     118   1
  -1   0   1    1281     112   1
   1   0   1   11880     869   1
   3   0   1   49190    5326   1
   5   0   1   66422    4123   1
   7   0   1   12047    2496   1
  -9  -1   8    1481    1637  -2
  -9   1   1    1481    1637   1
  -8  -1   7   34736    2171  -2
  -8   1   1   34736    2171   1
  -7  -1   6    2752     774  -2
  -7   1   1    2752     774   1
  -6  -1   5   14983    1315  -2
  -6   1   1   14983    1315   1
  -5  -1   4   48950    1463  -2
  -5   1   1   48950    1463   1
  -4  -1   3   98498    2271  -2
  -4   1   1   98498    2271   1
  -3  -1   2  150234    4560  -2
  -3   1   1  150234    4560   1
  -2  -1   1   78818    2385  -2
  -2   1   1   78818    2385   1
  -1  -1   0  683750   22082  -2
  -1   1   1  683750   22082   1
   0  -1  -1  340534   18218  -2
   0   1   1  340534   18218   1
   1  -1  -2  982718   63922  -2
   1   1   1  982718   63922   1
   2  -1  -3  194785    8341  -2
   2   1   1  194785    8341   1
   3  -1  -4   55039    1950  -2
   3   1   1   55039    1950   1
   4  -1  -5   79965    2631  -2
   4   1   1   79965    2631   1
   5  -1  -6    6009     657  -2
   5   1   1    6009     657   1
   6  -1  -7   68658    3628  -2
   6   1   1   68658    3628   1
   7  -1  -8    2798    2632  -2
   7   1   1    2798    2632   1
   8  -1  -9   10880    1969  -2
   8   1   1   10880    1969   1
  -9  -2   8    2204    1619  -2
  -9   2   1    2204    1619   1
  -8  -2   7    2983     848  -2
  -8   2   1    2983     848   1
  -7  -2   6    3345    1040  -2
  -7   2   1    3345    1040   1
  -6  -2   5   11790     652  -2
  -6   2   1   11790     652   1
  -5  -2   4    8420     431  -2
  -5   2   1    8420     431   1
  -4  -2   3    2691     199  -2
  -4   2   1    2691     199   1
  -3  -2   2  219870    6651  -2
  -3   2   1  219870    6651   1
  -2  -2   1  399787   12870  -2
  -2   2   1  399787   12870   1
  -1  -2   0  226953    6843  -2
  -1   2   1  226953    6843   1
   0  -2  -1   52440    1725  -2
   0   2   1   52440    1725   1
   1  -2  -2  172378   10432  -2
   1   2   1  172378   10432   1
   2  -2  -3   90005    3154  -2
   2   2   1   90005    3154   1
   3  -2  -4   28386    1045  -2
   3   2   1   28386    1045   1
   4  -2  -5    9561     509  -2
   4   2   1    9561     509   1
   5  -2  -6  113735    5712  -2
   5   2   1  113735    5712   1
   6  -2  -7    7671     932  -2
   6   2   1    7671     932   1
   7  -2  -8    1851     775  -2
   7   2   1    1851     775   1
   8  -2  -9    1689    1299  -2
   8   2   1    1689    1299   1
  -8  -3   7   30680    2546  -2
  -8   3   1   30680    2546   1
  -7  -3   6   40387    5960  -2
  -7   3   1   40387    5960   1
  -6  -3   5    7464     739  -2
  -6   3   1    7464     739   1
  -5  -3   4    5624     344  -2
  -5   3   1    5624     344   1
  -4  -3   3  184576    4990  -2
  -4   3   1  184576    4990   1
  -3  -3   2  428617   12932  -2
  -3   3   1  428617   12932   1
  -2  -3   1  721604   25211  -2
  -2   3   1  721604   25211   1
  -1  -3   0  256591    8937  -2
  -1   3   1  256591    8937   1
   0  -3  -1 1128518   55603  -2
   0   3   1 1128518   55603   1
   1  -3  -2  455025   22576  -2
   1   3   1  455025   22576   1
   2  -3  -3   97177    4149  -2
   2   3   1   97177    4149   1
   3  -3  -4  113808    3995  -2
   3   3   1  113808    3995   1
   4  -3  -5  186883    6059  -2
   4   3   1  186883    6059   1
   5  -3  -6    1425     529  -2
   5   3   1    1425     529   1
   6  -3  -7   36849    2207  -2
   6   3   1   36849    2207   1
   7  -3  -8    1291    1363  -2
   7   3   1    1291    1363   1
   8  -3  -9   10845    1678  -2
   8   3   1   10845    1678   1
  -8  -4   7     682     935  -2
  -8   4   1     682     935   1
  -7  -4   6   21769    2727  -2
  -7   4   1   21769    2727   1
  -6  -4   5   36056    3112  -2
  -6   4   1   36056    3112   1
  -5  -4   4   10020     484  -2
  -5   4   1   10020     484   1
  -4  -4   3   44522    1536  -2
  -4   4   1   44522    1536   1
  -3  -4   2  212279    6408  -2
  -3   4   1  212279    6408   1
  -2  -4   1   45229    1758  -2
  -2   4   1   45229    1758   1
  -1  -4   0    9721     388  -2
  -1   4   1    9721     388   1
   0  -4  -1    1018     117  -2
   0   4   1    1018     117   1
   1  -4  -2 1206704   50055  -2
   1   4   1 1206704   50055   1
   2  -4  -3  115929    4935  -2
   2   4   1  115929    4935   1
   3  -4  -4   45000    1192  -2
   3   4   1   45000    1192   1
   4  -4  -5   44119    2107  -2
   4   4   1   44119    2107   1
   5  -4  -6  108369    4687  -2
   5   4   1  108369    4687   1
   6  -4  -7    9965    1040  -2
   6   4   1    9965    1040   1
   7  -4  -8    1405     806  -2
   7   4   1    1405     806   1
   8  -4  -9    -526    2007  -2
   8   4   1    -526    2007   1
  -8  -5   7   13490    2116  -2
  -8   5   1   13490    2116   1
  -7  -5   6   23708    2554  -2
  -7   5   1   23708    2554   1
  -6  -5   5    3995     572  -2
  -6   5   1    3995     572   1
  -5  -5   4   67601    2516  -2
  -5   5   1   67601    2516   1
  -4  -5   3  186209    5309  -2
  -4   5   1  186209    5309   1
  -3  -5   2   97484    3185  -2
  -3   5   1   97484    3185   1
  -2  -5   1   78940    3038  -2
  -2   5   1   78940    3038   1
  -1  -5   0  247866   10605  -2
  -1   5   1  247866   10605   1
   0  -5  -1   30548    1180  -2
   0   5   1   30548    1180   1
   1  -5  -2  220504    7680  -2
   1   5   1  220504    7680   1
   2  -5  -3  325212   12410  -2
   2   5   1  325212   12410   1
   3  -5  -4  141069    6024  -2
   3   5   1  141069    6024   1
   4  -5  -5  219653    6297  -2
   4   5   1  219653    6297   1
   5  -5  -6    3057     444  -2
   5   5   1    3057     444   1
   6  -5  -7   66288    3534  -2
   6   5   1   66288    3534   1
   7  -5  -8    1646     808  -2
   7   5   1    1646     808   1
   8  -5  -9    5015    1306  -2
   8   5   1    5015    1306   1
  -8  -6   7     174    1637  -2
  -8   6   1     174    1637   1
  -6  -6   5   28432    1769  -2
  -6   6   1   28432    1769   1
  -5  -6   4     179     302  -2
  -5   6   1     179     302   1
  -4  -6   3  186670    5647  -2
  -4   6   1  186670    5647   1
  -3  -6   2  309046    7937  -2
  -3   6   1  309046    7937   1
  -2  -6   1    2809     215  -2
  -2   6   1    2809     215   1
  -1  -6   0   31619    1391  -2
  -1   6   1   31619    1391   1
   0  -6  -1  148504    5179  -2
   0   6   1  148504    5179   1
   1  -6  -2  465044   15042  -2
   1   6   1  465044   15042   1
   2  -6  -3   14294     629  -2
   2   6   1   14294     629   1
   3  -6  -4    3961     269  -2
   3   6   1    3961     269   1
   4  -6  -5    7865     559  -2
   4   6   1    7865     559   1
   5  -6  -6   51691    3329  -2
   5   6   1   51691    3329   1
   6  -6  -7      46     740  -2
   6   6   1      46     740   1
   7  -6  -8     853    1286  -2
   7   6   1     853    1286   1
  -8  -7   7    4491    1394  -2
  -8   7   1    4491    1394   1
  -7  -7   6   16428    1378  -2
  -7   7   1   16428    1378   1
  -6  -7   5    9310    1072  -2
  -6   7   1    9310    1072   1
  -5  -7   4   96750    3436  -2
  -5   7   1   96750    3436   1
  -4  -7   3   33862    1013  -2
  -4   7   1   33862    1013   1
  -3  -7   2   67947    1639  -2
  -3   7   1   67947    1639   1
  -2  -7   1   36096    1308  -2
  -2   7   1   36096    1308   1
  -1  -7   0  163600    7074  -2
  -1   7   1  163600    7074   1
   0  -7  -1    6201     277  -2
   0   7   1    6201     277   1
   1  -7  -2   61133    1868  -2
   1   7   1   61133    1868   1
   2  -7  -3  374220   10075  -2
   2   7   1  374220   10075   1
   3  -7  -4   82392    2270  -2
   3   7   1   82392    2270   1
   4  -7  -5  164208    4474  -2
   4   7   1  164208    4474   1
   5  -7  -6   26904    1622  -2
   5   7   1   26904    1622   1
   6  -7  -7   25322    2734  -2
   6   7   1   25322    2734   1
   7  -7  -8   23931    2201  -2
   7   7   1   23931    2201   1
   8  -7  -9    -799    1930  -2
   8   7   1    -799    1930   1
  -8  -8   7     732     797  -2
  -8   8   1     732     797   1
  -6  -8   5   87922    4955  -2
  -6   8   1   87922    4955   1
  -5  -8   4    4537     467  -2
  -5   8   1    4537     467   1
  -4  -8   3   69919    1716  -2
  -4   8   1   69919    1716   1
  -3  -8   2   55105    1349  -2
  -3   8   1   55105    1349   1
  -2  -8   1   31257     823  -2
  -2   8   1   31257     823   1
  -1  -8   0  217210   11173  -2
  -1   8   1  217210   11173   1
   0  -8  -1    8512     459  -2
   0   8   1    8512     459   1
   1  -8  -2  298387    8492  -2
   1   8   1  298387    8492   1
   2  -8  -3   66484    1828  -2
   2   8   1   66484    1828   1
   3  -8  -4   12859     551  -2
   3   8   1   12859     551   1
   4  -8  -5    1949     276  -2
   4   8   1    1949     276   1
   5  -8  -6   15360    1105  -2
   5   8   1   15360    1105   1
   6  -8  -7    5158     953  -2
   6   8   1    5158     953   1
   7  -8  -8     520     901  -2
   7   8   1     520     901   1
   8  -8  -9     877    1735  -2
   8   8   1     877    1735   1
  -8  -9   7    4433     922  -2
  -8   9   1    4433     922   1
  -7  -9   6   13929    1361  -2
  -7   9   1   13929    1361   1
  -6  -9   5   10586    1263  -2
  -6   9   1   10586    1263   1
  -5  -9   4   46419    1946  -2
  -5   9   1   46419    1946   1
  -4  -9   3   37881    1097  -2
  -4   9   1   37881    1097   1
  -3  -9   2   85146    2425  -2
  -3   9   1   85146    2425   1
  -2  -9   1  240434    5694  -2
  -2   9   1  240434    5694   1
  -3   0   3  118772    5581   1
  -5   0   5   29468    1993   1
  -7   0   7   34529    3379   1
   7   0  -5   32714    3377   1
   5   0  -3   54306    2473   1
   3   0  -1  155169    5954   1
   1   0   1   13572     679   1
  -1  -9   0   37763    1111  -2
  -1   9   1   37763    1111   1
   0  -9  -1    4415     377  -2
   0   9   1    4415     377   1
   1  -9  -2   34863     894  -2
   1   9   1   34863     894   1
   2  -9  -3  123582    3369  -2
   2   9   1  123582    3369   1
   3  -9  -4   77353    3555  -2
   3   9   1   77353    3555   1
   4  -9  -5   45484    1575  -2
   4   9   1   45484    1575   1
   5  -9  -6    7010     822  -2
   5   9   1    7010     822   1
   6  -9  -7   32730    3086  -2
   6   9   1   32730    3086   1
   7  -9  -8   44858    3138  -2
   7   9   1   44858    3138   1
  -8 -10   7    6407    1618  -2
  -8  10   1    6407    1618   1
  -6 -10   5   26495    2102  -2
  -6  10   1   26495    2102   1
  -5 -10   4    5620     899  -2
  -5  10   1    5620     899   1
  -4 -10   3   57708    1738  -2
  -4  10   1   57708    1738   1
  -3 -10   2   63382    1996  -2
  -3  10   1   63382    1996   1
  -2 -10   1  328931    8472  -2
  -2  10   1  328931    8472   1
  -1 -10   0   70827    2165  -2
  -1  10   1   70827    2165   1
   0 -10  -1   16655     727  -2
   0  10   1   16655     727   1
   1 -10  -2   57720    1592  -2
   1  10   1   57720    1592   1
   2 -10  -3  112801    3446  -2
   2  10   1  112801    3446   1
   3 -10  -4  100064    2913  -2
   3  10   1  100064    2913   1
   4 -10  -5    1436     408  -2
   4  10   1    1436     408   1
   5 -10  -6   49327    2715  -2
   5  10   1   49327    2715   1
   6 -10  -7   38589    2783  -2
   6  10   1   38589    2783   1
   7 -10  -8    2010     889  -2
   7  10   1    2010     889   1
  -8 -11   7    6103    1189  -2
  -8  11   1    6103    1189   1
  -7 -11   6    4491     846  -2
  -7  11   1    4491     846   1
  -6 -11   5    2170     909  -2
  -6  11   1    2170     909   1
  -5 -11   4   43972    2114  -2
  -5  11   1   43972    2114   1
  -4 -11   3   48317    2411  -2
  -4  11   1   48317    2411   1
  -3 -11   2   29537     979  -2
  -3  11   1   29537     979   1
  -2 -11   1  128459    3905  -2
  -2  11   1  128459    3905   1
  -1 -11   0  130842    4590  -2
  -1  11   1  130842    4590   1
   0 -11  -1    8650     458  -2
   0  11   1    8650     458   1
   1 -11  -2    4559     263  -2
   1  11   1    4559     263   1
   2 -11  -3   49471    2728  -2
   2  11   1   49471    2728   1
   3 -11  -4   42258    1703  -2
   3  11   1   42258    1703   1
   4 -11  -5    6622     569  -2
   4  11   1    6622     569   1
   5 -11  -6    2205     525  -2
   5  11   1    2205     525   1
   6 -11  -7   22918    1957  -2
   6  11   1   22918    1957   1
   7 -11  -8   13634    1506  -2
   7  11   1   13634    1506   1
  -7 -12   6   17336    2886  -2
  -7  12   1   17336    2886   1
  -6 -12   5   42620    2913  -2
  -6  12   1   42620    2913   1
  -5 -12   4    8591    1863  -2
  -5  12   1    8591    1863   1
  -4 -12   3   14473     789  -2
  -4  12   1   14473     789   1
  -3 -12   2   63777    2377  -2
  -3  12   1   63777    2377   1
  -2 -12   1  134910    4102  -2
  -2  12   1  134910    4102   1
  -1 -12   0   59040    2111  -2
  -1  12   1   59040    2111   1
   0 -12  -1   69805    2147  -2
   0  12   1   69805    2147   1
   1 -12  -2   66428    1927  -2
   1  12   1   66428    1927   1
   2 -12  -3   63572    2282  -2
   2  12   1   63572    2282   1
   3 -12  -4   53363    2718  -2
   3  12   1   53363    2718   1
   4 -12  -5    9727     645  -2
   4  12   1    9727     645   1
   5 -12  -6   40216    2331  -2
   5  12   1   40216    2331   1
   6 -12  -7   13449    1979  -2
   6  12   1   13449    1979   1
   7 -12  -8    1910    1735  -2
   7  12   1    1910    1735   1
  -7 -13   6    1834     733  -2
  -7  13   1    1834     733   1
  -6 -13   5     440     986  -2
  -6  13   1     440     986   1
  -5 -13   4   10821    3438  -2
  -5  13   1   10821    3438   1
  -4 -13   3    9951     888  -2
  -4  13   1    9951     888   1
  -3 -13   2   38419    1397  -2
  -3  13   1   38419    1397   1
  -2 -13   1   76083    2103  -2
  -2  13   1   76083    2103   1
  -1 -13   0   36780    1362  -2
  -1  13   1   36780    1362   1
   0 -13  -1  141140    4035  -2
   0  13   1  141140    4035   1
   1 -13  -2   35894    1338  -2
   1  13   1   35894    1338   1
   2 -13  -3   20305     870  -2
   2  13   1   20305     870   1
   3 -13  -4   37608    2316  -2
   3  13   1   37608    2316   1
   4 -13  -5   15364     840  -2
   4  13   1   15364     840   1
   5 -13  -6    -498     531  -2
   5  13   1    -498     531   1
   6 -13  -7    4007     842  -2
   6  13   1    4007     842   1
   7 -13  -8     -58    1364  -2
   7  13   1     -58    1364   1
  -7 -14   6    2645     843  -2
  -7  14   1    2645     843   1
  -6 -14   5   31259    3297  -2
  -6  14   1   31259    3297   1
  -5 -14   4    6257     652  -2
  -5  14   1    6257     652   1
  -4 -14   3    7350    1110  -2
  -4  14   1    7350    1110   1
  -3 -14   2   23816    1089  -2
  -3  14   1   23816    1089   1
  -2 -14   1   60954    1789  -2
  -2  14   1   60954    1789   1
  -1 -14   0   36534    1831  -2
  -1  14   1   36534    1831   1
   0 -14  -1   86747    2841  -2
   0  14   1   86747    2841   1
   1 -14  -2   46441    2340  -2
   1  14   1   46441    2340   1
   2 -14  -3   14057     725  -2
   2  14   1   14057     725   1
   3 -14  -4   33346    1792  -2
   3  14   1   33346    1792   1
   4 -14  -5   10022     898  -2
   4  14   1   10022     898   1
   5 -14  -6   20884    1218  -2
   5  14   1   20884    1218   1
   6 -14  -7    5903    1357  -2
   6  14   1    5903    1357   1
  -7 -15   6    1836     656  -2
  -7  15   1    1836     656   1
  -6 -15   5    4271     837  -2
  -6  15   1    4271     837   1
  -5 -15   4   49841    2971  -2
  -5  15   1   49841    2971   1
  -4 -15   3    1183     674  -2
  -4  15   1    1183     674   1
  -3 -15   2   14986     780  -2
  -3  15   1   14986     780   1
  -2 -15   1   11319     574  -2
  -2  15   1   11319     574   1
  -1 -15   0   74721    2466  -2
  -1  15   1   74721    2466   1
   0 -15  -1   23200    1039  -2
   0  15   1   23200    1039   1
   1 -15  -2    1869     298  -2
   1  15   1    1869     298   1
   2 -15  -3   40525    1858  -2
   2  15   1   40525    1858   1
   3 -15  -4   59140    2778  -2
   3  15   1   59140    2778   1
   4 -15  -5   14070    1231  -2
   4  15   1   14070    1231   1
   5 -15  -6    -193     784  -2
   5  15   1    -193     784   1
   6 -15  -7     710    1637  -2
   6  15   1     710    1637   1
  -6 -16   5    8733    1072  -2
  -6  16   1    8733    1072   1
  -5 -16   4    5061     616  -2
  -5  16   1    5061     616   1
  -4 -16   3   17420     981  -2
  -4  16   1   17420     981   1
  -3 -16   2    1919     373  -2
  -3  16   1    1919     373   1
  -2 -16   1   10041     656  -2
  -2  16   1   10041     656   1
  -1 -16   0   73595    3205  -2
  -1  16   1   73595    3205   1
   0 -16  -1  134718    5195  -2
   0  16   1  134718    5195   1
   1 -16  -2   13402     793  -2
   1  16   1   13402     793   1
   2 -16  -3   15486     870  -2
   2  16   1   15486     870   1
   3 -16  -4   22852    2440  -2
   3  16   1   22852    2440   1
   4 -16  -5   23339    1436  -2
   4  16   1   23339    1436   1
   5 -16  -6   12172    2221  -2
   5  16   1   12172    2221   1
   6 -16  -7    3480    1179  -2
   6  16   1    3480    1179   1
  -6 -17   5     195    1345  -2
  -6  17   1     195    1345   1
  -5 -17   4   21940    1739  -2
  -5  17   1   21940    1739   1
  -4 -17   3    2255     588  -2
  -4  17   1    2255     588   1
  -3 -17   2    4819     574  -2
  -3  17   1    4819     574   1
  -2 -17   1    6235     505  -2
  -2  17   1    6235     505   1
  -1 -17   0   60361    2627  -2
  -1  17   1   60361    2627   1
   0 -17  -1   10746     654  -2
   0  17   1   10746     654   1
   1 -17  -2      57     375  -2
   1  17   1      57     375   1
   2 -17  -3    4428     468  -2
   2  17   1    4428     468   1
   3 -17  -4   22180    1270  -2
   3  17   1   22180    1270   1
   4 -17  -5     640     465  -2
   4  17   1     640     465   1
   5 -17  -6     -99    1016  -2
   5  17   1     -99    1016   1
  -6 -18   5    5562    2895  -2
  -6  18   1    5562    2895   1
  -5 -18   4    6987    1037  -2
  -5  18   1    6987    1037   1
  -4 -18   3   21888    1417  -2
  -4  18   1   21888    1417   1
  -3 -18   2    3131     408  -2
  -3  18   1    3131     408   1
  -2 -18   1   41387    2475  -2
  -2  18   1   41387    2475   1
  -1 -18   0    1826     355  -2
  -1  18   1    1826     355   1
   0 -18  -1   35041    1483  -2
   0  18   1   35041    1483   1
   1 -18  -2   27422    3670  -2
   1  18   1   27422    3670   1
   2 -18  -3    3874     535  -2
   2  18   1    3874     535   1
   3 -18  -4   39462    1959  -2
   3  18   1   39462    1959   1
   4 -18  -5   37014    2779  -2
   4  18   1   37014    2779   1
   5 -18  -6    1560     978  -2
   5  18   1    1560     978   1
  -5 -19   4    4329    2106  -2
  -5  19   1    4329    2106   1
  -4 -19   3      52     536  -2
  -4  19   1      52     536   1
  -3 -19   2   13231    1043  -2
  -3  19   1   13231    1043   1
  -2 -19   1   10855     687  -2
  -2  19   1   10855     687   1
  -1 -19   0   46647    2387  -2
  -1  19   1   46647    2387   1
   0 -19  -1     654     324  -2
   0  19   1     654     324   1
   1 -19  -2    6803    1057  -2
   1  19   1    6803    1057   1
   2 -19  -3     629     430  -2
   2  19   1     629     430   1
   3 -19  -4    3837    1085  -2
   3  19   1    3837    1085   1
   4 -19  -5    6666    1273  -2
   4  19   1    6666    1273   1
   5 -19  -6    -515    1803  -2
   5  19   1    -515    1803   1
  -5 -20   4     947     760  -2
  -5  20   1     947     760   1
  -4 -20   3   14477    1754  -2
  -4  20   1   14477    1754   1
  -3 -20   2    1552     471  -2
  -3  20   1    1552     471   1
  -2 -20   1   16107     880  -2
  -2  20   1   16107     880   1
  -1 -20   0    6345     572  -2
  -1  20   1    6345     572   1
   0 -20  -1    8663     749  -2
   0  20   1    8663     749   1
   1 -20  -2   12984     823  -2
   1  20   1   12984     823   1
   2 -20  -3   18434    1323  -2
   2  20   1   18434    1323   1
   3 -20  -4   11555    1097  -2
   3  20   1   11555    1097   1
   4 -20  -5    4303    1706  -2
   4  20   1    4303    1706   1
  -4 -21   3     617     695  -2
  -4  21   1     617     695   1
  -3 -21   2    1238     614  -2
  -3  21   1    1238     614   1
  -2 -21   1     316     445  -2
  -2  21   1     316     445   1
  -1 -21   0   23662    1579  -2
  -1  21   1   23662    1579   1
   0 -21  -1     248     440  -2
   0  21   1     248     440   1
   1 -21  -2    1447     682  -2
   1  21   1    1447     682   1
   2 -21  -3     -13     397  -2
   2  21   1     -13     397   1
   3 -21  -4    1596     481  -2
   3  21   1    1596     481   1
  -3 -22   2    1458     650  -2
  -3  22   1    1458     650   1
  -2 -22   1    9143    1170  -2
  -2  22   1    9143    1170   1
  -1 -22   0    4208     446  -2
  -1  22   1    4208     446   1
   0 -22  -1    6848     749  -2
   0  22   1    6848     749   1
   1 -22  -2    6864     827  -2
   1  22   1    6864     827   1
   2 -22  -3    2901     429  -2
   2  22   1    2901     429   1
   3 -22  -4    6504    1472  -2
   3  22   1    6504    1472   1
  -2 -23   1    -585     585  -2
  -2  23   1    -585     585   1
  -1 -23   0    4597     588  -2
  -1  23   1    4597     588   1
   0 -23  -1    2364     620  -2
   0  23   1    2364     620   1
   1 -23  -2     689     537  -2
   1  23   1     689     537   1
   2 -23  -3     202     322  -2
   2  23   1     202     322   1
  -8   0   6   11734    1269  -2
  -8   0   2   11734    1269   1
  -6   0   4   66620    2938  -2
  -6   0   2   66620    2938   1
  -4   0   2   37961    2016  -2
  -4   0   2   37961    2016   1
  -2   0   0  106447    3714  -2
  -2   0   2  106447    3714   1
   0   0  -2   40028    1536  -2
   0   0   2   40028    1536   1
   2   0  -4  295389   43531  -2
   2   0   2  295389   43531   1
   4   0  -6   61460    3202  -2
   4   0   2   61460    3202   1
   6   0  -8   70317    6767  -2
   6   0   2   70317    6767   1
   8   0 -10    3939    2711  -2
   8   0   2    3939    2711   1
  -8  -1   6    2820    1115  -2
  -8   1   2    2820    1115   1
  -7  -1   5   12030     845  -2
  -7   1   2   12030     845   1
  -6  -1   4    4190     314  -2
  -6   1   2    4190     314   1
  -5  -1   3   17811     792  -2
  -5   1   2   17811     792   1
  -4  -1   2    3722     190  -2
  -4   1   2    3722     190   1
  -3  -1   1  154795    4430  -2
  -3   1   2  154795    4430   1
  -2  -1   0  464282   11902  -2
  -2   1   2  464282   11902   1
  -1  -1  -1  874084   40916  -2
  -1   1   2  874084   40916   1
   0  -1  -2     300      46  -2
   0   1   2     300      46   1
   1  -1  -3  673673   28788  -2
   1   1   2  673673   28788   1
   2  -1  -4  150619    9141  -2
   2   1   2  150619    9141   1
   3  -1  -5  252044   19757  -2
   3   1   2  252044   19757   1
   4  -1  -6    8519     513  -2
   4   1   2    8519     513   1
   5  -1  -7  109008    6821  -2
   5   1   2  109008    6821   1
   6  -1  -8   11312    1615  -2
   6   1   2   11312    1615   1
   7  -1  -9     -68    1529  -2
   7   1   2     -68    1529   1
   8  -1 -10    3157    1968  -2
   8   1   2    3157    1968   1
  -9  -2   7    4562    1716  -2
  -9   2   2    4562    1716   1
  -8  -2   6    8796    1475  -2
  -8   2   2    8796    1475   1
  -7  -2   5   12282     913  -2
  -7   2   2   12282     913   1
  -6  -2   4   73735    2641  -2
  -6   2   2   73735    2641   1
  -5  -2   3   85606    2648  -2
  -5   2   2   85606    2648   1
  -4  -2   2   64548    1556  -2
  -4   2   2   64548    1556   1
  -3  -2   1  221203    6310  -2
  -3   2   2  221203    6310   1
  -2  -2   0 1328791   39891  -2
  -2   2   2 1328791   39891   1
  -1  -2  -1  208760    7519  -2
  -1   2   2  208760    7519   1
   0  -2  -2  255803    8221  -2
   0   2   2  255803    8221   1
   1  -2  -3   18943     685  -2
   1   2   2   18943     685   1
   2  -2  -4  423454   14698  -2
   2   2   2  423454   14698   1
   3  -2  -5  288596   11524  -2
   3   2   2  288596   11524   1
   4  -2  -6   43476    2418  -2
   4   2   2   43476    2418   1
   5  -2  -7   23045    2043  -2
   5   2   2   23045    2043   1
   6  -2  -8   69542    3727  -2
   6   2   2   69542    3727   1
   7  -2  -9    3576    2767  -2
   7   2   2    3576    2767   1
   8  -2 -10   -1130    1598  -2
   8   2   2   -1130    1598   1
  -9  -3   7    9007    1872  -2
  -9   3   2    9007    1872   1
  -8  -3   6    6824     905  -2
  -8   3   2    6824     905   1
  -7  -3   5   21723    1187  -2
  -7   3   2   21723    1187   1
  -6  -3   4    4737     440  -2
  -6   3   2    4737     440   1
  -5  -3   3   42431    1399  -2
  -5   3   2   42431    1399   1
  -4  -3   2    1550     135  -2
  -4   3   2    1550     135   1
  -3  -3   1  441070   13289  -2
  -3   3   2  441070   13289   1
  -2  -3   0 2055987   68308  -2
  -2   3   2 2055987   68308   1
  -1  -3  -1  483378   14606  -2
  -1   3   2  483378   14606   1
   0  -3  -2   85873    2592  -2
   0   3   2   85873    2592   1
   1  -3  -3  347668   13261  -2
   1   3   2  347668   13261   1
   2  -3  -4  162918    7137  -2
   2   3   2  162918    7137   1
   3  -3  -5  143163    5019  -2
   3   3   2  143163    5019   1
   4  -3  -6    5833     584  -2
   4   3   2    5833     584   1
   5  -3  -7   77011    4486  -2
   5   3   2   77011    4486   1
   6  -3  -8   18840    1402  -2
   6   3   2   18840    1402   1
   7  -3  -9    4965    2145  -2
   7   3   2    4965    2145   1
   8  -3 -10    2122    1264  -2
   8   3   2    2122    1264   1
  -9  -4   7    6838    1092  -2
  -9   4   2    6838    1092   1
  -8  -4   6    9642    1385  -2
  -8   4   2    9642    1385   1
  -7  -4   5   16552    1294  -2
  -7   4   2   16552    1294   1
  -6  -4   4   57797    2692  -2
  -6   4   2   57797    2692   1
  -5  -4   3   73700    1946  -2
  -5   4   2   73700    1946   1
  -4  -4   2    1757     152  -2
  -4   4   2    1757     152   1
  -3  -4   1  198616    5124  -2
  -3   4   2  198616    5124   1
  -2  -4   0  439764   13220  -2
  -2   4   2  439764   13220   1
  -1  -4  -1 1199945   44681  -2
  -1   4   2 1199945   44681   1
   0  -4  -2   48496    1580  -2
   0   4   2   48496    1580   1
   1  -4  -3  465448   19882  -2
   1   4   2  465448   19882   1
   2  -4  -4  245118    7910  -2
   2   4   2  245118    7910   1
   3  -4  -5   16893     632  -2
   3   4   2   16893     632   1
   4  -4  -6   37183    1617  -2
   4   4   2   37183    1617   1
   5  -4  -7   10323    1116  -2
   5   4   2   10323    1116   1
   6  -4  -8   16569    1504  -2
   6   4   2   16569    1504   1
   7  -4  -9    -157     854  -2
   7   4   2    -157     854   1
   8  -4 -10     825    1177  -2
   8   4   2     825    1177   1
  -9  -5   7    4913     897  -2
  -9   5   2    4913     897   1
  -8  -5   6   10254    1657  -2
  -8   5   2   10254    1657   1
  -7  -5   5   44624    4314  -2
  -7   5   2   44624    4314   1
  -6  -5   4    7713     639  -2
  -6   5   2    7713     639   1
  -5  -5   3   18349     609  -2
  -5   5   2   18349     609   1
  -4  -5   2   76117    1842  -2
  -4   5   2   76117    1842   1
  -3  -5   1   91981    2790  -2
  -3   5   2   91981    2790   1
  -2  -5   0    7163     359  -2
  -2   5   2    7163     359   1
  -1  -5  -1  217849    7600  -2
  -1   5   2  217849    7600   1
   0  -5  -2   94237    3288  -2
   0   5   2   94237    3288   1
   1  -5  -3  890581   30986  -2
   1   5   2  890581   30986   1
   2  -5  -4   99875    3253  -2
   2   5   2   99875    3253   1
   3  -5  -5   51511    1446  -2
   3   5   2   51511    1446   1
   4  -5  -6   19656     822  -2
   4   5   2   19656     822   1
   5  -5  -7   21307    1516  -2
   5   5   2   21307    1516   1
   6  -5  -8   21840    5090  -2
   6   5   2   21840    5090   1
   7  -5  -9   13347    1928  -2
   7   5   2   13347    1928   1
   8  -5 -10   -1091    1715  -2
   8   5   2   -1091    1715   1
  -8  -6   6    2327    1255  -2
  -8   6   2    2327    1255   1
  -7  -6   5   50257    3357  -2
  -7   6   2   50257    3357   1
  -6  -6   4   17866    1268  -2
  -6   6   2   17866    1268   1
  -5  -6   3   14291     909  -2
  -5   6   2   14291     909   1
  -4  -6   2    6315     295  -2
  -4   6   2    6315     295   1
  -3  -6   1  296394    6995  -2
  -3   6   2  296394    6995   1
  -2  -6   0  101175    4784  -2
  -2   6   2  101175    4784   1
  -1  -6  -1  479229   19546  -2
  -1   6   2  479229   19546   1
   0  -6  -2     708     149  -2
   0   6   2     708     149   1
   1  -6  -3  313972   11948  -2
   1   6   2  313972   11948   1
   2  -6  -4  307248    8752  -2
   2   6   2  307248    8752   1
   3  -6  -5   18305     690  -2
   3   6   2   18305     690   1
   4  -6  -6   20329    1055  -2
   4   6   2   20329    1055   1
   5  -6  -7    5207     706  -2
   5   6   2    5207     706   1
   6  -6  -8   49635    3499  -2
   6   6   2   49635    3499   1
   7  -6  -9      41     609  -2
   7   6   2      41     609   1
  -8  -7   6     374    1046  -2
  -8   7   2     374    1046   1
  -7  -7   5   21253    1836  -2
  -7   7   2   21253    1836   1
  -6  -7   4   23173    1579  -2
  -6   7   2   23173    1579   1
  -5  -7   3   53529    1542  -2
  -5   7   2   53529    1542   1
  -4  -7   2   39801    1275  -2
  -4   7   2   39801    1275   1
  -3  -7   1   65199    1520  -2
  -3   7   2   65199    1520   1
  -2  -7   0  172890    4451  -2
  -2   7   2  172890    4451   1
  -1  -7  -1   55169    2127  -2
  -1   7   2   55169    2127   1
   0  -7  -2    2990     291  -2
   0   7   2    2990     291   1
   1  -7  -3  237898    6772  -2
   1   7   2  237898    6772   1
   2  -7  -4   64537    2291  -2
   2   7   2   64537    2291   1
   3  -7  -5   18076     765  -2
   3   7   2   18076     765   1
   4  -7  -6   19899    1237  -2
   4   7   2   19899    1237   1
   5  -7  -7   52921    2903  -2
   5   7   2   52921    2903   1
   6  -7  -8   13753    2887  -2
   6   7   2   13753    2887   1
   7  -7  -9    2820    1086  -2
   7   7   2    2820    1086   1
  -8  -8   6    1138     720  -2
  -8   8   2    1138     720   1
  -1   0   3   27141    1668   1
  -3   0   5  215653   13082   1
  -5   0   7   31688    2888   1
  -7   0   9    -468    2124   1
  -7  -8   5   16208    1409  -2
  -7   8   2   16208    1409   1
  -6  -8   4   12354    1186  -2
  -6   8   2   12354    1186   1
  -5  -8   3   51915    1792  -2
  -5   8   2   51915    1792   1
  -4  -8   2   11927     511  -2
  -4   8   2   11927     511   1
  -3  -8   1   59877    1461  -2
  -3   8   2   59877    1461   1
  -2  -8   0  294462    9239  -2
  -2   8   2  294462    9239   1
  -1  -8  -1  305312    9226  -2
  -1   8   2  305312    9226   1
   0  -8  -2   19743     692  -2
   0   8   2   19743     692   1
   1  -8  -3  217856    6763  -2
   1   8   2  217856    6763   1
   2  -8  -4  215912    6528  -2
   2   8   2  215912    6528   1
   3  -8  -5   28960    1077  -2
   3   8   2   28960    1077   1
   4  -8  -6   10657     657  -2
   4   8   2   10657     657   1
   5  -8  -7   30339    1932  -2
   5   8   2   30339    1932   1
   6  -8  -8   84626    4651  -2
   6   8   2   84626    4651   1
   7  -8  -9    1090    2271  -2
   7   8   2    1090    2271   1
  -8  -9   6    2642     861  -2
  -8   9   2    2642     861   1
  -7  -9   5   25315    2809  -2
  -7   9   2   25315    2809   1
  -6  -9   4    2299     674  -2
  -6   9   2    2299     674   1
  -5  -9   3   35420    1249  -2
  -5   9   2   35420    1249   1
  -4  -9   2   68294    1624  -2
  -4   9   2   68294    1624   1
  -3  -9   1   74972    2258  -2
  -3   9   2   74972    2258   1
  -2  -9   0  181322    5155  -2
  -2   9   2  181322    5155   1
  -1  -9  -1   36506    1034  -2
  -1   9   2   36506    1034   1
   0  -9  -2  231784    7040  -2
   0   9   2  231784    7040   1
   1  -9  -3   71437    1863  -2
   1   9   2   71437    1863   1
   2  -9  -4   11569     553  -2
   2   9   2   11569     553   1
   3  -9  -5   20820     764  -2
   3   9   2   20820     764   1
   4  -9  -6  116551    4670  -2
   4   9   2  116551    4670   1
   5  -9  -7   30803    1812  -2
   5   9   2   30803    1812   1
   6  -9  -8    4807     867  -2
   6   9   2    4807     867   1
   7  -9  -9    5968    1129  -2
   7   9   2    5968    1129   1
  -8 -10   6    1370     986  -2
  -8  10   2    1370     986   1
  -7 -10   5     637     814  -2
  -7  10   2     637     814   1
  -6 -10   4   10620    1931  -2
  -6  10   2   10620    1931   1
  -5 -10   3   46034    2202  -2
  -5  10   2   46034    2202   1
  -4 -10   2    1767     276  -2
  -4  10   2    1767     276   1
  -3 -10   1   70386    2196  -2
  -3  10   2   70386    2196   1
  -2 -10   0   77643    2082  -2
  -2  10   2   77643    2082   1
  -1 -10  -1   58875    1814  -2
  -1  10   2   58875    1814   1
   0 -10  -2   27304     807  -2
   0  10   2   27304     807   1
   1 -10  -3  115279    4684  -2
   1  10   2  115279    4684   1
   2 -10  -4   40983    1805  -2
   2  10   2   40983    1805   1
   3 -10  -5   16459     676  -2
   3  10   2   16459     676   1
   4 -10  -6   23058    1181  -2
   4  10   2   23058    1181   1
   5 -10  -7   28725    1886  -2
   5  10   2   28725    1886   1
   6 -10  -8   12264    1829  -2
   6  10   2   12264    1829   1
   7 -10  -9     507    1774  -2
   7  10   2     507    1774   1
  -8 -11   6    3537     787  -2
  -8  11   2    3537     787   1
  -7 -11   5    4156     790  -2
  -7  11   2    4156     790   1
  -6 -11   4   22872    2247  -2
  -6  11   2   22872    2247   1
  -5 -11   3   29914    2169  -2
  -5  11   2   29914    2169   1
  -4 -11   2   19817     954  -2
  -4  11   2   19817     954   1
  -3 -11   1   27210     952  -2
  -3  11   2   27210     952   1
  -2 -11   0  122856    3547  -2
  -2  11   2  122856    3547   1
  -1 -11  -1    4130     296  -2
  -1  11   2    4130     296   1
   0 -11  -2  347427    9402  -2
   0  11   2  347427    9402   1
   1 -11  -3    6647     372  -2
   1  11   2    6647     372   1
   2 -11  -4   71502    2833  -2
   2  11   2   71502    2833   1
   3 -11  -5   67988    4059  -2
   3  11   2   67988    4059   1
   4 -11  -6   27804    1890  -2
   4  11   2   27804    1890   1
   5 -11  -7   18989    1571  -2
   5  11   2   18989    1571   1
   6 -11  -8    -107     612  -2
   6  11   2    -107     612   1
   7 -11  -9    3636    1131  -2
   7  11   2    3636    1131   1
  -8 -12   6     585    1832  -2
  -8  12   2     585    1832   1
  -7 -12   5     297    1519  -2
  -7  12   2     297    1519   1
  -6 -12   4   27902    3413  -2
  -6  12   2   27902    3413   1
  -5 -12   3   19338    1266  -2
  -5  12   2   19338    1266   1
  -4 -12   2    6660     508  -2
  -4  12   2    6660     508   1
  -3 -12   1   76009    2372  -2
  -3  12   2   76009    2372   1
  -2 -12   0   75504    2101  -2
  -2  12   2   75504    2101   1
  -1 -12  -1   67889    2242  -2
  -1  12   2   67889    2242   1
   0 -12  -2   23330     826  -2
   0  12   2   23330     826   1
   1 -12  -3   14522     585  -2
   1  12   2   14522     585   1
   2 -12  -4   67822    2718  -2
   2  12   2   67822    2718   1
   3 -12  -5   42869    2890  -2
   3  12   2   42869    2890   1
   4 -12  -6   29950    2474  -2
   4  12   2   29950    2474   1
   5 -12  -7    9948     967  -2
   5  12   2    9948     967   1
   6 -12  -8     624    3957  -2
   6  12   2     624    3957   1
   7 -12  -9    -163    1140  -2
   7  12   2    -163    1140   1
  -7 -13   5    1306    1396  -2
  -7  13   2    1306    1396   1
  -6 -13   4    9201    1668  -2
  -6  13   2    9201    1668   1
  -5 -13   3     620     758  -2
  -5  13   2     620     758   1
  -4 -13   2   27350    1296  -2
  -4  13   2   27350    1296   1
  -3 -13   1   39222    1420  -2
  -3  13   2   39222    1420   1
  -2 -13   0   60371    2272  -2
  -2  13   2   60371    2272   1
  -1 -13  -1   36448    1270  -2
  -1  13   2   36448    1270   1
   0 -13  -2  170998    5556  -2
   0  13   2  170998    5556   1
   1 -13  -3   20547    1129  -2
   1  13   2   20547    1129   1
   2 -13  -4   29791    1400  -2
   2  13   2   29791    1400   1
   3 -13  -5   18214     907  -2
   3  13   2   18214     907   1
   4 -13  -6   15671    1083  -2
   4  13   2   15671    1083   1
   5 -13  -7   19760    1268  -2
   5  13   2   19760    1268   1
   6 -13  -8    1364    1618  -2
   6  13   2    1364    1618   1
  -7 -14   5    4529    1320  -2
  -7  14   2    4529    1320   1
  -6 -14   4    2652     776  -2
  -6  14   2    2652     776   1
  -5 -14   3   32374    2827  -2
  -5  14   2   32374    2827   1
  -4 -14   2    3968     441  -2
  -4  14   2    3968     441   1
  -3 -14   1   23746    1046  -2
  -3  14   2   23746    1046   1
  -2 -14   0   19443     701  -2
  -2  14   2   19443     701   1
  -1 -14  -1   41945    1366  -2
  -1  14   2   41945    1366   1
   0 -14  -2     336     231  -2
   0  14   2     336     231   1
   1 -14  -3   16642     781  -2
   1  14   2   16642     781   1
   2 -14  -4   38954    1804  -2
   2  14   2   38954    1804   1
   3 -14  -5   55202    2083  -2
   3  14   2   55202    2083   1
   4 -14  -6    6929     737  -2
   4  14   2    6929     737   1
   5 -14  -7    9784    1265  -2
   5  14   2    9784    1265   1
   6 -14  -8     663    1462  -2
   6  14   2     663    1462   1
  -7 -15   5    3001    1759  -2
  -7  15   2    3001    1759   1
  -6 -15   4    9171    1128  -2
  -6  15   2    9171    1128   1
  -5 -15   3    4718     618  -2
  -5  15   2    4718     618   1
  -4 -15   2   28983    1329  -2
  -4  15   2   28983    1329   1
  -3 -15   1   16541    1036  -2
  -3  15   2   16541    1036   1
  -2 -15   0   42949    1602  -2
  -2  15   2   42949    1602   1
  -1 -15  -1    2156     270  -2
  -1  15   2    2156     270   1
   0 -15  -2  196999    7582  -2
   0  15   2  196999    7582   1
   1 -15  -3   15449    1807  -2
   1  15   2   15449    1807   1
   2 -15  -4   11251     794  -2
   2  15   2   11251     794   1
   3 -15  -5   43985    2614  -2
   3  15   2   43985    2614   1
   4 -15  -6   42863    2635  -2
   4  15   2   42863    2635   1
   5 -15  -7    8318     986  -2
   5  15   2    8318     986   1
   6 -15  -8    3087     877  -2
   6  15   2    3087     877   1
  -6 -16   4     833     662  -2
  -6  16   2     833     662   1
  -5 -16   3   21858    1374  -2
  -5  16   2   21858    1374   1
  -4 -16   2    3917     505  -2
  -4  16   2    3917     505   1
  -3 -16   1    1930     375  -2
  -3  16   2    1930     375   1
  -2 -16   0   12067     631  -2
  -2  16   2   12067     631   1
  -1 -16  -1   12850     661  -2
  -1  16   2   12850     661   1
   0 -16  -2   24012    1849  -2
   0  16   2   24012    1849   1
   1 -16  -3    4823     480  -2
   1  16   2    4823     480   1
   2 -16  -4   29510    1442  -2
   2  16   2   29510    1442   1
   3 -16  -5   22618    1203  -2
   3  16   2   22618    1203   1
   4 -16  -6    -896     907  -2
   4  16   2    -896     907   1
   5 -16  -7    2591    1091  -2
   5  16   2    2591    1091   1
  -6 -17   4    2785    1257  -2
  -6  17   2    2785    1257   1
  -5 -17   3    6335     639  -2
  -5  17   2    6335     639   1
  -4 -17   2   55628    2576  -2
  -4  17   2   55628    2576   1
  -3 -17   1    5216     582  -2
  -3  17   2    5216     582   1
  -2 -17   0   28081    1087  -2
  -2  17   2   28081    1087   1
  -1 -17  -1     397     280  -2
  -1  17   2     397     280   1
   0 -17  -2   43779    1828  -2
   0  17   2   43779    1828   1
   1 -17  -3   42855    2285  -2
   1  17   2   42855    2285   1
   2 -17  -4   38409    2194  -2
   2  17   2   38409    2194   1
   3 -17  -5   16676    1124  -2
   3  17   2   16676    1124   1
   4 -17  -6   19841    1292  -2
   4  17   2   19841    1292   1
   5 -17  -7    9672    1872  -2
   5  17   2    9672    1872   1
  -6 -18   4     359     935  -2
  -6  18   2     359     935   1
  -5 -18   3   18952    1692  -2
  -5  18   2   18952    1692   1
  -4 -18   2     737     445  -2
  -4  18   2     737     445   1
  -3 -18   1    3771     730  -2
  -3  18   2    3771     730   1
  -2 -18   0    3121     560  -2
  -2  18   2    3121     560   1
  -1 -18  -1   19148    1269  -2
  -1  18   2   19148    1269   1
   0 -18  -2    6424     558  -2
   0  18   2    6424     558   1
   1 -18  -3    5947     606  -2
   1  18   2    5947     606   1
   2 -18  -4    8846     942  -2
   2  18   2    8846     942   1
   3 -18  -5   15758    1600  -2
   3  18   2   15758    1600   1
   4 -18  -6    2158     530  -2
   4  18   2    2158     530   1
   5 -18  -7     361     770  -2
   5  18   2     361     770   1
  -5 -19   3    3699    1832  -2
  -5  19   2    3699    1832   1
  -4 -19   2   79336    5924  -2
  -4  19   2   79336    5924   1
  -3 -19   1   13312    1344  -2
  -3  19   2   13312    1344   1
  -2 -19   0    6689     569  -2
  -2  19   2    6689     569   1
  -1 -19  -1    6838     527  -2
  -1  19   2    6838     527   1
   0 -19  -2   30155    1407  -2
   0  19   2   30155    1407   1
   1 -19  -3    5167     466  -2
   1  19   2    5167     466   1
   2 -19  -4   32343    2571  -2
   2  19   2   32343    2571   1
   3 -19  -5    8815     743  -2
   3  19   2    8815     743   1
   4 -19  -6   22731    3049  -2
   4  19   2   22731    3049   1
  -5 -20   3     550     805  -2
  -5  20   2     550     805   1
  -4 -20   2     549     495  -2
  -4  20   2     549     495   1
  -3 -20   1    1618     731  -2
  -3  20   2    1618     731   1
  -2 -20   0    5243     767  -2
  -2  20   2    5243     767   1
  -1 -20  -1   13329     823  -2
  -1  20   2   13329     823   1
   0 -20  -2    5419     672  -2
   0  20   2    5419     672   1
   1 -20  -3   16980    1402  -2
   1  20   2   16980    1402   1
   2 -20  -4     819     365  -2
   2  20   2     819     365   1
   3 -20  -5   13672     881  -2
   3  20   2   13672     881   1
   4 -20  -6    1173     572  -2
   4  20   2    1173     572   1
  -4 -21   2    9977    1051  -2
  -4  21   2    9977    1051   1
  -3 -21   1     648     433  -2
  -3  21   2     648     433   1
  -2 -21   0    6647    1466  -2
  -2  21   2    6647    1466   1
  -1 -21  -1    1763     562  -2
  -1  21   2    1763     562   1
   0 -21  -2   20458    1802  -2
   0  21   2   20458    1802   1
   1 -21  -3    4390     462  -2
   1  21   2    4390     462   1
   2 -21  -4   18556    1894  -2
   2  21   2   18556    1894   1
   3 -21  -5    4165     692  -2
   3  21   2    4165     692   1
  -3 -22   1     282     821  -2
  -3  22   2     282     821   1
  -2 -22   0    1310     575  -2
  -2  22   2    1310     575   1
  -1 -22  -1    5870    1618  -2
  -1  22   2    5870    1618   1
   0 -22  -2    3056     519  -2
   0  22   2    3056     519   1
   1 -22  -3   13835    1124  -2
   1  22   2   13835    1124   1
   2 -22  -4    4388     868  -2
   2  22   2    4388     868   1
  -2 -23   0    4169    1195  -2
  -2  23   2    4169    1195   1
  -1 -23  -1    1523     480  -2
  -1  23   2    1523     480   1
   0 -23  -2   16798    1629  -2
   0  23   2   16798    1629   1
   1 -23  -3    2713     359  -2
   1  23   2    2713     359   1
  -7   0   3   12396    1092   1
  -5   0   3   60935    3506   1
  -3   0   3  134746    5787   1
  -1   0   3   36950    1427   1
   1   0   3   28577    1258   1
   3   0   3   73540    3699   1
   5   0   3   14293    2906   1
   7   0   3   29367    4118   1
  -8  -1   5   47443    2185  -2
  -8   1   3   47443    2185   1
  -7  -1   4    1407     371  -2
  -7   1   3    1407     371   1
  -6  -1   3  115408    3161  -2
  -6   1   3  115408    3161   1
  -5  -1   2   17365     866  -2
  -5   1   3   17365     866   1
  -4  -1   1  101062    2414  -2
  -4   1   3  101062    2414   1
  -3  -1   0   55701    1299  -2
  -3   1   3   55701    1299   1
  -2  -1  -1  219145    5935  -2
  -2   1   3  219145    5935   1
  -1  -1  -2  735937   25656  -2
  -1   1   3  735937   25656   1
   0  -1  -3  380958   10581  -2
   0   1   3  380958   10581   1
   1  -1  -4   73914    2390  -2
   1   1   3   73914    2390   1
   2  -1  -5  251408   10779  -2
   2   1   3  251408   10779   1
   3  -1  -6  623053   26502  -2
   3   1   3  623053   26502   1
   4  -1  -7   15069     916  -2
   4   1   3   15069     916   1
   5  -1  -8   51443    3443  -2
   5   1   3   51443    3443   1
   6  -1  -9   50659    3861  -2
   6   1   3   50659    3861   1
   7  -1 -10    7369    2261  -2
   7   1   3    7369    2261   1
  -9  -2   6    3294     838  -2
  -9   2   3    3294     838   1
  -8  -2   5    3767     664  -2
  -8   2   3    3767     664   1
  -7  -2   4    6582     452  -2
  -7   2   3    6582     452   1
  -6  -2   3   10683     543  -2
  -6   2   3   10683     543   1
  -5  -2   2   69463    2335  -2
  -5   2   3   69463    2335   1
  -4  -2   1    3070     224  -2
  -4   2   3    3070     224   1
  -3  -2   0   80188    2668  -2
  -3   2   3   80188    2668   1
  -2  -2  -1   90667    2462  -2
  -2   2   3   90667    2462   1
  -1  -2  -2   19130     537  -2
  -1   2   3   19130     537   1
   0  -2  -3    1277      81  -2
   0   2   3    1277      81   1
   1  -2  -4  338093   12882  -2
   1   2   3  338093   12882   1
   2  -2  -5   22334     869  -2
   2   2   3   22334     869   1
   3  -2  -6  152654    5359  -2
   3   2   3  152654    5359   1
   4  -2  -7   13776     894  -2
   4   2   3   13776     894   1
   5  -2  -8   25637    1964  -2
   5   2   3   25637    1964   1
   6  -2  -9   18998    1974  -2
   6   2   3   18998    1974   1
   7  -2 -10   27049    2778  -2
   7   2   3   27049    2778   1
  -9  -3   6    2047     799  -2
  -9   3   3    2047     799   1
  -8  -3   5   29150    1759  -2
  -8   3   3   29150    1759   1
  -7  -3   4   10690     936  -2
  -7   3   3   10690     936   1
  -6  -3   3   64941    1953  -2
  -6   3   3   64941    1953   1
  -5  -3   2   45368    1986  -2
  -5   3   3   45368    1986   1
  -4  -3   1  199998    5718  -2
  -4   3   3  199998    5718   1
  -3  -3   0  174126    4127  -2
  -3   3   3  174126    4127   1
  -2  -3  -1  114624    3274  -2
  -2   3   3  114624    3274   1
  -1  -3  -2  352575   10027  -2
  -1   3   3  352575   10027   1
   0  -3  -3   56773    1891  -2
   0   3   3   56773    1891   1
   1  -3  -4  340974   13028  -2
   1   3   3  340974   13028   1
   2  -3  -5  309391   10763  -2
   2   3   3  309391   10763   1
   3  -3  -6  129236    9693  -2
   3   3   3  129236    9693   1
   4  -3  -7   45389    1936  -2
   4   3   3   45389    1936   1
   5  -3  -8   36467    3419  -2
   5   3   3   36467    3419   1
   6  -3  -9   37037    3264  -2
   6   3   3   37037    3264   1
   7  -3 -10    3960    1534  -2
   7   3   3    3960    1534   1
  -9  -4   6    6663    1030  -2
  -9   4   3    6663    1030   1
  -8  -4   5    2087     748  -2
  -8   4   3    2087     748   1
  -7  -4   4   20234    1200  -2
  -7   4   3   20234    1200   1
  -6  -4   3    4590     373  -2
  -6   4   3    4590     373   1
  -5  -4   2   84141    2056  -2
  -5   4   3   84141    2056   1
  -4  -4   1   39610    1534  -2
  -4   4   3   39610    1534   1
  -3  -4   0  118562    2929  -2
  -3   4   3  118562    2929   1
  -2  -4  -1  138048    4472  -2
  -2   4   3  138048    4472   1
  -1  -4  -2  492939   13967  -2
  -1   4   3  492939   13967   1
   0  -4  -3   97414    2779  -2
   0   4   3   97414    2779   1
   1  -4  -4  283755    9885  -2
   1   4   3  283755    9885   1
   2  -4  -5   29756    1133  -2
   2   4   3   29756    1133   1
   3  -4  -6  115125    4443  -2
   3   4   3  115125    4443   1
   4  -4  -7   15975     817  -2
   4   4   3   15975     817   1
   5  -4  -8   12807    1183  -2
   5   4   3   12807    1183   1
   6  -4  -9   19270    1700  -2
   6   4   3   19270    1700   1
   7  -4 -10   27646    2761  -2
   7   4   3   27646    2761   1
  -9  -5   6    3023     926  -2
  -9   5   3    3023     926   1
  -8  -5   5   20940    1582  -2
  -8   5   3   20940    1582   1
  -7  -5   4    -572    1335  -2
  -7   5   3    -572    1335   1
  -6  -5   3   53912    1913  -2
  -6   5   3   53912    1913   1
  -5  -5   2   18826     709  -2
  -5   5   3   18826     709   1
  -4  -5   1  199537    5384  -2
  -4   5   3  199537    5384   1
  -3  -5   0  111816    2484  -2
  -3   5   3  111816    2484   1
  -2  -5  -1  344811   10415  -2
  -2   5   3  344811   10415   1
  -1  -5  -2  929801   26329  -2
  -1   5   3  929801   26329   1
   0  -5  -3    4820     357  -2
   0   5   3    4820     357   1
   1  -5  -4  373314   13372  -2
   1   5   3  373314   13372   1
   2  -5  -5  149235    4531  -2
   2   5   3  149235    4531   1
   3  -5  -6   20292    1138  -2
   3   5   3   20292    1138   1
   4  -5  -7   28362    1150  -2
   4   5   3   28362    1150   1
   5  -5  -8   33181    2298  -2
   5   5   3   33181    2298   1
   6  -5  -9   24536    1657  -2
   6   5   3   24536    1657   1
   7  -5 -10    2856    1454  -2
   7   5   3    2856    1454   1
  -9  -6   6    5024     809  -2
  -9   6   3    5024     809   1
  -8  -6   5    2472     727  -2
  -8   6   3    2472     727   1
  -7  -6   4   47835    3817  -2
  -7   6   3   47835    3817   1
  -6  -6   3    -106     481  -2
  -6   6   3    -106     481   1
  -5  -6   2   18269    1083  -2
  -5   6   3   18269    1083   1
  -4  -6   1  183567    4366  -2
  -4   6   3  183567    4366   1
  -3  -6   0  297889    6776  -2
  -3   6   3  297889    6776   1
  -2  -6  -1   16332     601  -2
  -2   6   3   16332     601   1
  -1  -6  -2  297112   10341  -2
  -1   6   3  297112   10341   1
   0  -6  -3  248680    8670  -2
   0   6   3  248680    8670   1
   1  -6  -4    3910     260  -2
   1   6   3    3910     260   1
   2  -6  -5  109069    3559  -2
   2   6   3  109069    3559   1
   3  -6  -6  103022    3390  -2
   3   6   3  103022    3390   1
   4  -6  -7   64979    2247  -2
   4   6   3   64979    2247   1
   5  -6  -8    7601     944  -2
   5   6   3    7601     944   1
   6  -6  -9   18759    1859  -2
   6   6   3   18759    1859   1
   7  -6 -10   22351    3277  -2
   7   6   3   22351    3277   1
  -8  -7   5    3398     746  -2
  -8   7   3    3398     746   1
  -7  -7   4    3335     786  -2
  -7   7   3    3335     786   1
  -6  -7   3   62826    3498  -2
  -6   7   3   62826    3498   1
  -5  -7   2   55104    1600  -2
  -5   7   3   55104    1600   1
  -4  -7   1   36512     947  -2
  -4   7   3   36512     947   1
  -3  -7   0   98486    2862  -2
  -3   7   3   98486    2862   1
  -2  -7  -1  379641    8629  -2
  -2   7   3  379641    8629   1
  -1  -7  -2  243396    8485  -2
  -1   7   3  243396    8485   1
   0  -7  -3  204342    6598  -2
   0   7   3  204342    6598   1
   1  -7  -4  467928   14079  -2
   1   7   3  467928   14079   1
   2  -7  -5   17022     600  -2
   2   7   3   17022     600   1
   9   0  -5     203     962   1
   7   0  -3   10795    1263   1
   5   0  -1   32593    1730   1
   3   0   1   30740    1247   1
   1   0   3   24888    1111   1
   3  -7  -6   18859    1566  -2
   3   7   3   18859    1566   1
   4  -7  -7  162922    7037  -2
   4   7   3  162922    7037   1
   5  -7  -8   19449    1590  -2
   5   7   3   19449    1590   1
   6  -7  -9    4934    1524  -2
   6   7   3    4934    1524   1
   7  -7 -10    1394     761  -2
   7   7   3    1394     761   1
  -8  -8   5    2354     750  -2
  -8   8   3    2354     750   1
  -7  -8   4   11758    1555  -2
  -7   8   3   11758    1555   1
  -6  -8   3     968     382  -2
  -6   8   3     968     382   1
  -5  -8   2   51854    1815  -2
  -5   8   3   51854    1815   1
  -4  -8   1   70213    1606  -2
  -4   8   3   70213    1606   1
  -3  -8   0   19792     754  -2
  -3   8   3   19792     754   1
  -2  -8  -1   70721    1851  -2
  -2   8   3   70721    1851   1
  -1  -8  -2  218951    6600  -2
  -1   8   3  218951    6600   1
   0  -8  -3   90272    2935  -2
   0   8   3   90272    2935   1
   1  -8  -4   41367    1389  -2
   1   8   3   41367    1389   1
   2  -8  -5  198719    9811  -2
   2   8   3  198719    9811   1
   3  -8  -6  116090    3556  -2
   3   8   3  116090    3556   1
   4  -8  -7   36277    2142  -2
   4   8   3   36277    2142   1
   5  -8  -8     -58     880  -2
   5   8   3     -58     880   1
   6  -8  -9   29786    3386  -2
   6   8   3   29786    3386   1
   7  -8 -10    3002    2008  -2
   7   8   3    3002    2008   1
  -8  -9   5    4838     773  -2
  -8   9   3    4838     773   1
  -7  -9   4    2806     687  -2
  -7   9   3    2806     687   1
  -6  -9   3   88388    4550  -2
  -6   9   3   88388    4550   1
  -5  -9   2   33278    1386  -2
  -5   9   3   33278    1386   1
  -4  -9   1   38712    1000  -2
  -4   9   3   38712    1000   1
  -3  -9   0   81127    2517  -2
  -3   9   3   81127    2517   1
  -2  -9  -1  119413    3632  -2
  -2   9   3  119413    3632   1
  -1  -9  -2   69159    1993  -2
  -1   9   3   69159    1993   1
   0  -9  -3   85735    2619  -2
   0   9   3   85735    2619   1
   1  -9  -4  232877    8133  -2
   1   9   3  232877    8133   1
   2  -9  -5   90254    2760  -2
   2   9   3   90254    2760   1
   3  -9  -6    3636     636  -2
   3   9   3    3636     636   1
   4  -9  -7   80144    3296  -2
   4   9   3   80144    3296   1
   5  -9  -8   45028    2655  -2
   5   9   3   45028    2655   1
   6  -9  -9    3530    1006  -2
   6   9   3    3530    1006   1
   7  -9 -10     151     757  -2
   7   9   3     151     757   1
  -8 -10   5     245     836  -2
  -8  10   3     245     836   1
  -7 -10   4    5975     845  -2
  -7  10   3    5975     845   1
  -6 -10   3    -547     710  -2
  -6  10   3    -547     710   1
  -5 -10   2   45647    2186  -2
  -5  10   3   45647    2186   1
  -4 -10   1   58612    1551  -2
  -4  10   3   58612    1551   1
  -3 -10   0   41811    1172  -2
  -3  10   3   41811    1172   1
  -2 -10  -1  118337    4157  -2
  -2  10   3  118337    4157   1
  -1 -10  -2  102025    2657  -2
  -1  10   3  102025    2657   1
   0 -10  -3   92627    2536  -2
   0  10   3   92627    2536   1
   1 -10  -4    9209     537  -2
   1  10   3    9209     537   1
   2 -10  -5   37602    1161  -2
   2  10   3   37602    1161   1
   3 -10  -6   46171    1462  -2
   3  10   3   46171    1462   1
   4 -10  -7   18655    1213  -2
   4  10   3   18655    1213   1
   5 -10  -8   12404    1199  -2
   5  10   3   12404    1199   1
   6 -10  -9     875     767  -2
   6  10   3     875     767   1
   7 -10 -10    -317     799  -2
   7  10   3    -317     799   1
  -8 -11   5     470     885  -2
  -8  11   3     470     885   1
  -7 -11   4    2366     743  -2
  -7  11   3    2366     743   1
  -6 -11   3   66177    3605  -2
  -6  11   3   66177    3605   1
  -5 -11   2   32055    1350  -2
  -5  11   3   32055    1350   1
  -4 -11   1   62527    2219  -2
  -4  11   3   62527    2219   1
  -3 -11   0   61515    1736  -2
  -3  11   3   61515    1736   1
  -2 -11  -1   50448    1732  -2
  -2  11   3   50448    1732   1
  -1 -11  -2    6817     318  -2
  -1  11   3    6817     318   1
   0 -11  -3    4143     286  -2
   0  11   3    4143     286   1
   1 -11  -4  140818    4263  -2
   1  11   3  140818    4263   1
   2 -11  -5    9534     503  -2
   2  11   3    9534     503   1
   3 -11  -6   74587    2948  -2
   3  11   3   74587    2948   1
   4 -11  -7   17107    1238  -2
   4  11   3   17107    1238   1
   5 -11  -8   26178    2140  -2
   5  11   3   26178    2140   1
   6 -11  -9    1969     605  -2
   6  11   3    1969     605   1
  -8 -12   5    2510    1998  -2
  -8  12   3    2510    1998   1
  -7 -12   4    1944     798  -2
  -7  12   3    1944     798   1
  -6 -12   3    5209    2603  -2
  -6  12   3    5209    2603   1
  -5 -12   2   16208    1139  -2
  -5  12   3   16208    1139   1
  -4 -12   1   15534     953  -2
  -4  12   3   15534     953   1
  -3 -12   0   79478    2477  -2
  -3  12   3   79478    2477   1
  -2 -12  -1   66736    1951  -2
  -2  12   3   66736    1951   1
  -1 -12  -2   13702     491  -2
  -1  12   3   13702     491   1
   0 -12  -3  245422    6999  -2
   0  12   3  245422    6999   1
   1 -12  -4   37371    1166  -2
   1  12   3   37371    1166   1
   2 -12  -5   23619    1041  -2
   2  12   3   23619    1041   1
   3 -12  -6   10410     928  -2
   3  12   3   10410     928   1
   4 -12  -7   10433    1434  -2
   4  12   3   10433    1434   1
   5 -12  -8    6107     792  -2
   5  12   3    6107     792   1
   6 -12  -9    8460    3928  -2
   6  12   3    8460    3928   1
  -7 -13   4    5714    1475  -2
  -7  13   3    5714    1475   1
  -6 -13   3   38480    3991  -2
  -6  13   3   38480    3991   1
  -5 -13   2     709     563  -2
  -5  13   3     709     563   1
  -4 -13   1    9572     679  -2
  -4  13   3    9572     679   1
  -3 -13   0   50682    2404  -2
  -3  13   3   50682    2404   1
  -2 -13  -1   20748     882  -2
  -2  13   3   20748     882   1
  -1 -13  -2   21317     972  -2
  -1  13   3   21317     972   1
   0 -13  -3   24416     892  -2
   0  13   3   24416     892   1
   1 -13  -4   42706    2151  -2
   1  13   3   42706    2151   1
   2 -13  -5    8114     585  -2
   2  13   3    8114     585   1
   3 -13  -6   20542    1546  -2
   3  13   3   20542    1546   1
   4 -13  -7    1298     685  -2
   4  13   3    1298     685   1
   5 -13  -8   23387    2499  -2
   5  13   3   23387    2499   1
   6 -13  -9     995     804  -2
   6  13   3     995     804   1
  -7 -14   4    3496     738  -2
  -7  14   3    3496     738   1
  -6 -14   3    9676    1246  -2
  -6  14   3    9676    1246   1
  -5 -14   2   26859    1540  -2
  -5  14   3   26859    1540   1
  -4 -14   1    4389     944  -2
  -4  14   3    4389     944   1
  -3 -14   0   86203    2723  -2
  -3  14   3   86203    2723   1
  -2 -14  -1   12625    1008  -2
  -2  14   3   12625    1008   1
  -1 -14  -2   17871     721  -2
  -1  14   3   17871     721   1
   0 -14  -3   32776    1208  -2
   0  14   3   32776    1208   1
   1 -14  -4    5380     475  -2
   1  14   3    5380     475   1
   2 -14  -5   34524    2572  -2
   2  14   3   34524    2572   1
   3 -14  -6   12630     910  -2
   3  14   3   12630     910   1
   4 -14  -7   16394    1947  -2
   4  14   3   16394    1947   1
   5 -14  -8     609     628  -2
   5  14   3     609     628   1
   6 -14  -9    8611    1559  -2
   6  14   3    8611    1559   1
  -7 -15   4    3684     845  -2
  -7  15   3    3684     845   1
  -6 -15   3    2132     706  -2
  -6  15   3    2132     706   1
  -5 -15   2    4806     582  -2
  -5  15   3    4806     582   1
  -4 -15   1    1326     450  -2
  -4  15   3    1326     450   1
  -3 -15   0   25156    1542  -2
  -3  15   3   25156    1542   1
  -2 -15  -1   40122    1421  -2
  -2  15   3   40122    1421   1
  -1 -15  -2   18635     920  -2
  -1  15   3   18635     920   1
   0 -15  -3   64161    2560  -2
   0  15   3   64161    2560   1
   1 -15  -4   23672    1766  -2
   1  15   3   23672    1766   1
   2 -15  -5    4065     733  -2
   2  15   3    4065     733   1
   3 -15  -6   12427    1772  -2
   3  15   3   12427    1772   1
   4 -15  -7     259     644  -2
   4  15   3     259     644   1
   5 -15  -8    9182     963  -2
   5  15   3    9182     963   1
  -7 -16   4    6336    2417  -2
  -7  16   3    6336    2417   1
  -6 -16   3    1170     643  -2
  -6  16   3    1170     643   1
  -5 -16   2   16311    1038  -2
  -5  16   3   16311    1038   1
  -4 -16   1   19557    1834  -2
  -4  16   3   19557    1834   1
  -3 -16   0   21343    1193  -2
  -3  16   3   21343    1193   1
  -2 -16  -1   10462     839  -2
  -2  16   3   10462     839   1
  -1 -16  -2    4669     422  -2
  -1  16   3    4669     422   1
   0 -16  -3   19283     919  -2
   0  16   3   19283     919   1
   1 -16  -4    5871     535  -2
   1  16   3    5871     535   1
   3 -16  -6     555     531  -2
   3  16   3     555     531   1
   4 -16  -7   22484    1663  -2
   4  16   3   22484    1663   1
   5 -16  -8     412     428  -2
   5  16   3     412     428   1
  -6 -17   3    1281     743  -2
  -6  17   3    1281     743   1
  -5 -17   2    6489    1039  -2
  -5  17   3    6489    1039   1
  -4 -17   1    2228     456  -2
  -4  17   3    2228     456   1
  -3 -17   0   22325    1495  -2
  -3  17   3   22325    1495   1
  -2 -17  -1    5533     611  -2
  -2  17   3    5533     611   1
  -1 -17  -2   40223    1549  -2
  -1  17   3   40223    1549   1
   0 -17  -3   17680    1009  -2
   0  17   3   17680    1009   1
   2 -17  -5    1803     489  -2
   2  17   3    1803     489   1
   3 -17  -6    1778     666  -2
   3  17   3    1778     666   1
   4 -17  -7     535     588  -2
   4  17   3     535     588   1
   5 -17  -8    3045     794  -2
   5  17   3    3045     794   1
  -6 -18   3     965     502  -2
  -6  18   3     965     502   1
  -5 -18   2   15041    1683  -2
  -5  18   3   15041    1683   1
  -4 -18   1   24430    1734  -2
  -4  18   3   24430    1734   1
  -3 -18   0     504     608  -2
  -3  18   3     504     608   1
  -2 -18  -1    5853     637  -2
  -2  18   3    5853     637   1
  -1 -18  -2    6623     701  -2
  -1  18   3    6623     701   1
   0 -18  -3   26898    1818  -2
   0  18   3   26898    1818   1
   1 -18  -4   11205     946  -2
   1  18   3   11205     946   1
   2 -18  -5   55132    2892  -2
   2  18   3   55132    2892   1
   3 -18  -6     -23     495  -2
   3  18   3     -23     495   1
   4 -18  -7   15979    2035  -2
   4  18   3   15979    2035   1
  -5 -19   2   -1320    1554  -2
  -5  19   3   -1320    1554   1
  -4 -19   1     591     518  -2
  -4  19   3     591     518   1
  -3 -19   0   25321    2010  -2
  -3  19   3   25321    2010   1
  -2 -19  -1     205     433  -2
  -2  19   3     205     433   1
  -1 -19  -2    3838     455  -2
  -1  19   3    3838     455   1
   0 -19  -3     618     347  -2
   0  19   3     618     347   1
   1 -19  -4   36331    1750  -2
   1  19   3   36331    1750   1
   2 -19  -5    -119     382  -2
   2  19   3    -119     382   1
   3 -19  -6    2184     464  -2
   3  19   3    2184     464   1
   4 -19  -7    1905     418  -2
   4  19   3    1905     418   1
  -5 -20   2      32     856  -2
  -5  20   3      32     856   1
  -4 -20   1    8652    1717  -2
  -4  20   3    8652    1717   1
  -3 -20   0   -1132    1539  -2
  -3  20   3   -1132    1539   1
  -2 -20  -1   17330    1607  -2
  -2  20   3   17330    1607   1
  -1 -20  -2   15706    1193  -2
  -1  20   3   15706    1193   1
   0 -20  -3   31126    1631  -2
   0  20   3   31126    1631   1
   1 -20  -4    4477     427  -2
   1  20   3    4477     427   1
   2 -20  -5   10052     866  -2
   2  20   3   10052     866   1
   3 -20  -6    3398     622  -2
   3  20   3    3398     622   1
  -4 -21   1    1524     802  -2
  -4  21   3    1524     802   1
  -3 -21   0    9261     914  -2
  -3  21   3    9261     914   1
  -2 -21  -1     686     423  -2
  -2  21   3     686     423   1
  -1 -21  -2    4347     549  -2
  -1  21   3    4347     549   1
   0 -21  -3    2718     376  -2
   0  21   3    2718     376   1
   1 -21  -4   24467    1621  -2
   1  21   3   24467    1621   1
   2 -21  -5     959    1049  -2
   2  21   3     959    1049   1
   3 -21  -6     358     403  -2
   3  21   3     358     403   1
  -3 -22   0    4704     804  -2
  -3  22   3    4704     804   1
  -2 -22  -1    3492     968  -2
  -2  22   3    3492     968   1
  -1 -22  -2    8658    1095  -2
  -1  22   3    8658    1095   1
   0 -22  -3   10228    1051  -2
   0  22   3   10228    1051   1
   1 -22  -4    1784    1206  -2
   1  22   3    1784    1206   1
   2 -22  -5   10871    1020  -2
   2  22   3   10871    1020   1
  -2 -23  -1     -19     448  -2
  -2  23   3     -19     448   1
  -1 -23  -2    2537     932  -2
  -1  23   3    2537     932   1
   0 -23  -3     151     672  -2
   0  23   3     151     672   1
  -8   0   4   37813    3887  -2
  -8   0   4   37813    3887   1
  -6   0   2   84393    4286  -2
  -6   0   4   84393    4286   1
  -4   0   0  641476   22911  -2
  -4   0   4  641476   22911   1
  -2   0  -2  257620    8305  -2
  -2   0   4  257620    8305   1
   0   0  -4  196436    7515  -2
   0   0   4  196436    7515   1
   2   0  -6  174762   10652  -2
   2   0   4  174762   10652   1
   4   0  -8   30626    2228  -2
   4   0   4   30626    2228   1
   6   0 -10    2066    2280  -2
   6   0   4    2066    2280   1
  -9  -1   5    2491     911  -2
  -9   1   4    2491     911   1
  -8  -1   4    2718     808  -2
  -8   1   4    2718     808   1
  -7  -1   3    1949     359  -2
  -7   1   4    1949     359   1
  -6  -1   2    3543     518  -2
  -6   1   4    3543     518   1
  -5  -1   1   56524    1677  -2
  -5   1   4   56524    1677   1
  -4  -1   0    9633     515  -2
  -4   1   4    9633     515   1
  -3  -1  -1   53291    1247  -2
  -3   1   4   53291    1247   1
  -2  -1  -2  156853    3572  -2
  -2   1   4  156853    3572   1
  -1  -1  -3   71241    1933  -2
  -1   1   4   71241    1933   1
   0  -1  -4    8238     323  -2
   0   1   4    8238     323   1
   1  -1  -5   11819     536  -2
   1   1   4   11819     536   1
   2  -1  -6   32146    1468  -2
   2   1   4   32146    1468   1
   3  -1  -7  227091    8742  -2
   3   1   4  227091    8742   1
   4  -1  -8    4259    1059  -2
   4   1   4    4259    1059   1
   5  -1  -9   14057    1982  -2
   5   1   4   14057    1982   1
   6  -1 -10    6919    1609  -2
   6   1   4    6919    1609   1
   7  -1 -11    9456    1572  -2
   7   1   4    9456    1572   1
  -9  -2   5    6160     781  -2
  -9   2   4    6160     781   1
  -8  -2   4   27388    1491  -2
  -8   2   4   27388    1491   1
  -7  -2   3    7057     502  -2
  -7   2   4    7057     502   1
  -6  -2   2   87949    2941  -2
  -6   2   4   87949    2941   1
  -5  -2   1    8902     531  -2
  -5   2   4    8902     531   1
  -4  -2   0  337733    8329  -2
  -4   2   4  337733    8329   1
  -3  -2  -1   29257     768  -2
  -3   2   4   29257     768   1
  -2  -2  -2  406139    9998  -2
  -2   2   4  406139    9998   1
  -1  -2  -3  352802    9074  -2
  -1   2   4  352802    9074   1
   0  -2  -4  160055    4320  -2
   0   2   4  160055    4320   1
   1  -2  -5    8162     500  -2
   1   2   4    8162     500   1
   2  -2  -6   82379    3891  -2
   2   2   4   82379    3891   1
   3  -2  -7   60796    2537  -2
   3   2   4   60796    2537   1
   4  -2  -8   41098    2122  -2
   4   2   4   41098    2122   1
   5  -2  -9   21841    2720  -2
   5   2   4   21841    2720   1
   6  -2 -10   14062    1706  -2
   6   2   4   14062    1706   1
   7  -2 -11    3537    1173  -2
   7   2   4    3537    1173   1
  -9  -3   5    3192     688  -2
  -9   3   4    3192     688   1
  -8  -3   4    1426     617  -2
  -8   3   4    1426     617   1
  -7  -3   3    9367     625  -2
  -7   3   4    9367     625   1
  -6  -3   2    6429     624  -2
  -6   3   4    6429     624   1
  -5  -3   1    4328     417  -2
  -5   3   4    4328     417   1
  -4  -3   0    7779     434  -2
  -4   3   4    7779     434   1
  -3  -3  -1  126017    2993  -2
  -3   3   4  126017    2993   1
  -2  -3  -2  157773    5497  -2
  -2   3   4  157773    5497   1
  -1  -3  -3  380976   10281  -2
  -1   3   4  380976   10281   1
   0  -3  -4   11272     374  -2
   0   3   4   11272     374   1
   1  -3  -5  136952    5896  -2
   1   3   4  136952    5896   1
   2  -3  -6    5406     337  -2
   2   3   4    5406     337   1
   3  -3  -7  145871    6134  -2
   3   3   4  145871    6134   1
   4  -3  -8   39626    2644  -2
   4   3   4   39626    2644   1
   5  -3  -9   12680    1062  -2
   5   3   4   12680    1062   1
   6  -3 -10   19338    2079  -2
   6   3   4   19338    2079   1
   7  -3 -11    7060    1455  -2
   7   3   4    7060    1455   1
  -9  -4   5    4948     750  -2
  -9   4   4    4948     750   1
  -8  -4   4   20537    1650  -2
  -8   4   4   20537    1650   1
  -7  -4   3   13954     818  -2
  -7   4   4   13954     818   1
  -6  -4   2   64415    1948  -2
  -6   4   4   64415    1948   1
  -5  -4   1    9931     488  -2
  -5   4   4    9931     488   1
  -4  -4   0  314644    7184  -2
  -4   4   4  314644    7184   1
  -3  -4  -1   49940    1131  -2
  -3   4   4   49940    1131   1
  -2  -4  -2  264506    6509  -2
  -2   4   4  264506    6509   1
  -1  -4  -3  297108    8470  -2
  -1   4   4  297108    8470   1
   0  -4  -4 1316690   33773  -2
   0   4   4 1316690   33773   1
   1  -4  -5   33922    1234  -2
   1   4   4   33922    1234   1
   2  -4  -6   94656    3111  -2
   2   4   4   94656    3111   1
   3  -4  -7   27811    2468  -2
   3   4   4   27811    2468   1
   4  -4  -8  168477    5959  -2
   4   4   4  168477    5959   1
   5  -4  -9   23796    2420  -2
   5   4   4   23796    2420   1
   6  -4 -10   22788    2739  -2
   6   4   4   22788    2739   1
   7  -4 -11    3382    1460  -2
   7   4   4    3382    1460   1
  -9  -5   5    1641     692  -2
  -9   5   4    1641     692   1
  -8  -5   4    1048     575  -2
  -8   5   4    1048     575   1
  -7  -5   3    2962    2150  -2
  -7   5   4    2962    2150   1
  -6  -5   2   11847     601  -2
  -6   5   4   11847     601   1
  -5  -5   1   65359    2080  -2
  -5   5   4   65359    2080   1
  -4  -5   0   42908    1701  -2
  -4   5   4   42908    1701   1
  -3  -5  -1  145760    3462  -2
  -3   5   4  145760    3462   1
  -2  -5  -2  110494    2858  -2
  -2   5   4  110494    2858   1
  -1  -5  -3  395232   10158  -2
  -1   5   4  395232   10158   1
   0  -5  -4  118312    3055  -2
   0   5   4  118312    3055   1
   1  -5  -5  142080    5466  -2
   1   5   4  142080    5466   1
   2  -5  -6   15105     666  -2
   2   5   4   15105     666   1
   3  -5  -7  112970    3728  -2
   3   5   4  112970    3728   1
   4  -5  -8  118153    4268  -2
   4   5   4  118153    4268   1
   5  -5  -9   12830    1059  -2
   5   5   4   12830    1059   1
   6  -5 -10    2319     778  -2
   6   5   4    2319     778   1
   7  -5 -11    4611     823  -2
   7   5   4    4611     823   1
  -9  -6   5    3355    1891  -2
  -9   6   4    3355    1891   1
  -8  -6   4    5485     726  -2
  -8   6   4    5485     726   1
  -7  -6   3   48223    2174  -2
  -7   6   4   48223    2174   1
  -6  -6   2   28541    1231  -2
  -6   6   4   28541    1231   1
  -5  -6   1     -35     229  -2
  -5   6   4     -35     229   1
  -4  -6   0  395690   11272  -2
  -4   6   4  395690   11272   1
  -3  -6  -1    3507     193  -2
  -3   6   4    3507     193   1
  -2  -6  -2  336717    8637  -2
  -2   6   4  336717    8637   1
  -1  -6  -3    4418     232  -2
  -1   6   4    4418     232   1
   0  -6  -4  417130   12583  -2
   0   6   4  417130   12583   1
   1  -6  -5  173112    6661  -2
   1   6   4  173112    6661   1
   2  -6  -6  108963    5962  -2
   2   6   4  108963    5962   1
   3  -6  -7   20772     908  -2
   3   6   4   20772     908   1
   4  -6  -8  238389   10281  -2
   4   6   4  238389   10281   1
   5  -6  -9   20283    2440  -2
   5   6   4   20283    2440   1
   6  -6 -10    4343    1618  -2
   6   6   4    4343    1618   1
   7  -6 -11    4194    1931  -2
   7   6   4    4194    1931   1
  -9  -7   5    2808    1188  -2
  -9   7   4    2808    1188   1
  -8  -7   4    -425     536  -2
  -8   7   4    -425     536   1
  -7  -7   3    3259     772  -2
  -7   7   4    3259     772   1
  -1   0   5   19329    1018   1
  -3   0   7  123558    6561   1
  -5   0   9    6923    2184   1
  -7   0  11    3899    2008   1
  -6  -7   2   26400    1128  -2
  -6   7   4   26400    1128   1
  -5  -7   1   88174    4269  -2
  -5   7   4   88174    4269   1
  -4  -7   0    3993     232  -2
  -4   7   4    3993     232   1
  -3  -7  -1   89794    2160  -2
  -3   7   4   89794    2160   1
  -2  -7  -2   76078    2085  -2
  -2   7   4   76078    2085   1
  -1  -7  -3  489854   12089  -2
  -1   7   4  489854   12089   1
   0  -7  -4   17723     538  -2
   0   7   4   17723     538   1
   1  -7  -5   98851    3478  -2
   1   7   4   98851    3478   1
   2  -7  -6   23422     930  -2
   2   7   4   23422     930   1
   3  -7  -7   43077    1457  -2
   3   7   4   43077    1457   1
   4  -7  -8   57780    2881  -2
   4   7   4   57780    2881   1
   5  -7  -9    6053    1261  -2
   5   7   4    6053    1261   1
   6  -7 -10    4712    1127  -2
   6   7   4    4712    1127   1
   7  -7 -11    5291    1892  -2
   7   7   4    5291    1892   1
  -8  -8   4     720     661  -2
  -8   8   4     720     661   1
  -7  -8   3   13836    1270  -2
  -7   8   4   13836    1270   1
  -6  -8   2   22854    1530  -2
  -6   8   4   22854    1530   1
  -5  -8   1    5505     742  -2
  -5   8   4    5505     742   1
  -4  -8   0   99393    2723  -2
  -4   8   4   99393    2723   1
  -3  -8  -1   13212     483  -2
  -3   8   4   13212     483   1
  -2  -8  -2  232106    7329  -2
  -2   8   4  232106    7329   1
  -1  -8  -3   44174    1242  -2
  -1   8   4   44174    1242   1
   0  -8  -4  197018    5965  -2
   0   8   4  197018    5965   1
   1  -8  -5  160455    5206  -2
   1   8   4  160455    5206   1
   2  -8  -6   66177    3891  -2
   2   8   4   66177    3891   1
   3  -8  -7   12547    1248  -2
   3   8   4   12547    1248   1
   4  -8  -8   33986    2473  -2
   4   8   4   33986    2473   1
   5  -8  -9   37261    5631  -2
   5   8   4   37261    5631   1
   6  -8 -10     394     633  -2
   6   8   4     394     633   1
  -8  -9   4    9197    1073  -2
  -8   9   4    9197    1073   1
  -7  -9   3    2344     624  -2
  -7   9   4    2344     624   1
  -6  -9   2    1460     693  -2
  -6   9   4    1460     693   1
  -5  -9   1   47951    2045  -2
  -5   9   4   47951    2045   1
  -4  -9   0   16001     778  -2
  -4   9   4   16001     778   1
  -3  -9  -1   79145    2455  -2
  -3   9   4   79145    2455   1
  -2  -9  -2    9775     414  -2
  -2   9   4    9775     414   1
  -1  -9  -3  232490    5992  -2
  -1   9   4  232490    5992   1
   0  -9  -4   12522     656  -2
   0   9   4   12522     656   1
   1  -9  -5  112421    3959  -2
   1   9   4  112421    3959   1
   2  -9  -6   32417    1292  -2
   2   9   4   32417    1292   1
   3  -9  -7   76160    4217  -2
   3   9   4   76160    4217   1
   4  -9  -8   14546    1815  -2
   4   9   4   14546    1815   1
   5  -9  -9    1369     704  -2
   5   9   4    1369     704   1
   6  -9 -10    1394     623  -2
   6   9   4    1394     623   1
  -8 -10   4    2189     732  -2
  -8  10   4    2189     732   1
  -7 -10   3    3435    1474  -2
  -7  10   4    3435    1474   1
  -6 -10   2   11371    1194  -2
  -6  10   4   11371    1194   1
  -5 -10   1   10609     578  -2
  -5  10   4   10609     578   1
  -4 -10   0   76677    2618  -2
  -4  10   4   76677    2618   1
  -3 -10  -1  103045    2838  -2
  -3  10   4  103045    2838   1
  -2 -10  -2   41728    1367  -2
  -2  10   4   41728    1367   1
  -1 -10  -3    8454     465  -2
  -1  10   4    8454     465   1
   0 -10  -4   85407    2473  -2
   0  10   4   85407    2473   1
   1 -10  -5   70988    2207  -2
   1  10   4   70988    2207   1
   2 -10  -6   90708    3524  -2
   2  10   4   90708    3524   1
   3 -10  -7   90330    4062  -2
   3  10   4   90330    4062   1
   4 -10  -8   60374    3565  -2
   4  10   4   60374    3565   1
   5 -10  -9   23825    1613  -2
   5  10   4   23825    1613   1
   6 -10 -10    1575     655  -2
   6  10   4    1575     655   1
  -8 -11   4    2988    1338  -2
  -8  11   4    2988    1338   1
  -7 -11   3    2022     689  -2
  -7  11   4    2022     689   1
  -6 -11   2   25553    1639  -2
  -6  11   4   25553    1639   1
  -5 -11   1   43903    1526  -2
  -5  11   4   43903    1526   1
  -4 -11   0    2458     280  -2
  -4  11   4    2458     280   1
  -3 -11  -1   41563    1280  -2
  -3  11   4   41563    1280   1
  -2 -11  -2   59122    2185  -2
  -2  11   4   59122    2185   1
  -1 -11  -3  134687    3502  -2
  -1  11   4  134687    3502   1
   0 -11  -4   13034     531  -2
   0  11   4   13034     531   1
   1 -11  -5   86412    3691  -2
   1  11   4   86412    3691   1
   2 -11  -6   98172    3829  -2
   2  11   4   98172    3829   1
   3 -11  -7   69537    4302  -2
   3  11   4   69537    4302   1
   4 -11  -8   21030    2169  -2
   4  11   4   21030    2169   1
   5 -11  -9    4951    1241  -2
   5  11   4    4951    1241   1
   6 -11 -10    1443     780  -2
   6  11   4    1443     780   1
  -8 -12   4    2429     802  -2
  -8  12   4    2429     802   1
  -7 -12   3    1647     696  -2
  -7  12   4    1647     696   1
  -6 -12   2   22885    2409  -2
  -6  12   4   22885    2409   1
  -5 -12   1   11497     743  -2
  -5  12   4   11497     743   1
  -4 -12   0    6138     542  -2
  -4  12   4    6138     542   1
  -3 -12  -1   60602    2061  -2
  -3  12   4   60602    2061   1
  -2 -12  -2   81062    3670  -2
  -2  12   4   81062    3670   1
  -1 -12  -3   33160    1011  -2
  -1  12   4   33160    1011   1
   0 -12  -4   49807    1599  -2
   0  12   4   49807    1599   1
   1 -12  -5   37382    1341  -2
   1  12   4   37382    1341   1
   2 -12  -6   68574    5766  -2
   2  12   4   68574    5766   1
   3 -12  -7   30047    1942  -2
   3  12   4   30047    1942   1
   4 -12  -8   10120    1176  -2
   4  12   4   10120    1176   1
   5 -12  -9   32237    2879  -2
   5  12   4   32237    2879   1
   6 -12 -10     603     484  -2
   6  12   4     603     484   1
  -7 -13   3    4805     722  -2
  -7  13   4    4805     722   1
  -6 -13   2    8365    1097  -2
  -6  13   4    8365    1097   1
  -5 -13   1   43336    3516  -2
  -5  13   4   43336    3516   1
  -4 -13   0   12047    1050  -2
  -4  13   4   12047    1050   1
  -3 -13  -1   39094    1548  -2
  -3  13   4   39094    1548   1
  -2 -13  -2   31337    1284  -2
  -2  13   4   31337    1284   1
  -1 -13  -3   42418    1582  -2
  -1  13   4   42418    1582   1
   0 -13  -4   49010    1820  -2
   0  13   4   49010    1820   1
   1 -13  -5   17178    1097  -2
   1  13   4   17178    1097   1
   2 -13  -6   87017    4438  -2
   2  13   4   87017    4438   1
   3 -13  -7   20794    1362  -2
   3  13   4   20794    1362   1
   4 -13  -8    2880     889  -2
   4  13   4    2880     889   1
   5 -13  -9    2518    1015  -2
   5  13   4    2518    1015   1
   6 -13 -10    5095    1570  -2
   6  13   4    5095    1570   1
  -7 -14   3    3379     692  -2
  -7  14   4    3379     692   1
  -6 -14   2    1916     956  -2
  -6  14   4    1916     956   1
  -5 -14   1    5374     621  -2
  -5  14   4    5374     621   1
  -4 -14   0   29834    1929  -2
  -4  14   4   29834    1929   1
  -3 -14  -1   36547    1520  -2
  -3  14   4   36547    1520   1
  -2 -14  -2   33237    1650  -2
  -2  14   4   33237    1650   1
  -1 -14  -3    4578     364  -2
  -1  14   4    4578     364   1
   0 -14  -4  144166    5550  -2
   0  14   4  144166    5550   1
   1 -14  -5   13732     845  -2
   1  14   4   13732     845   1
   2 -14  -6    5420     728  -2
   2  14   4    5420     728   1
   3 -14  -7   13793    1426  -2
   3  14   4   13793    1426   1
   4 -14  -8    9451     755  -2
   4  14   4    9451     755   1
   5 -14  -9    7743    1066  -2
   5  14   4    7743    1066   1
  -7 -15   3    1828    1296  -2
  -7  15   4    1828    1296   1
  -6 -15   2    8892    1722  -2
  -6  15   4    8892    1722   1
  -5 -15   1   46548    2236  -2
  -5  15   4   46548    2236   1
  -4 -15   0    2135    1131  -2
  -4  15   4    2135    1131   1
  -3 -15  -1   56050    2383  -2
  -3  15   4   56050    2383   1
  -2 -15  -2   13062     944  -2
  -2  15   4   13062     944   1
  -1 -15  -3   21714    1139  -2
  -1  15   4   21714    1139   1
   0 -15  -4    9282     562  -2
   0  15   4    9282     562   1
   1 -15  -5   16446     910  -2
   1  15   4   16446     910   1
   2 -15  -6   16767    4295  -2
   2  15   4   16767    4295   1
   3 -15  -7   14905    1110  -2
   3  15   4   14905    1110   1
   4 -15  -8    5162     634  -2
   4  15   4    5162     634   1
   5 -15  -9    5050     965  -2
   5  15   4    5050     965   1
  -7 -16   3    1794    2145  -2
  -7  16   4    1794    2145   1
  -6 -16   2     351     588  -2
  -6  16   4     351     588   1
  -5 -16   1    4782     532  -2
  -5  16   4    4782     532   1
  -4 -16   0   13501    1008  -2
  -4  16   4   13501    1008   1
  -3 -16  -1   17735    2423  -2
  -3  16   4   17735    2423   1
  -2 -16  -2   28037    1317  -2
  -2  16   4   28037    1317   1
  -1 -16  -3    4834     410  -2
  -1  16   4    4834     410   1
   0 -16  -4   60019    2399  -2
   0  16   4   60019    2399   1
   1 -16  -5   86760    7536  -2
   1  16   4   86760    7536   1
   2 -16  -6    2473     542  -2
   2  16   4    2473     542   1
   3 -16  -7    4405     599  -2
   3  16   4    4405     599   1
   4 -16  -8    2947     550  -2
   4  16   4    2947     550   1
   5 -16  -9   12169    1902  -2
   5  16   4   12169    1902   1
  -6 -17   2    3463     563  -2
  -6  17   4    3463     563   1
  -5 -17   1   19805    1515  -2
  -5  17   4   19805    1515   1
  -4 -17   0     277    1834  -2
  -4  17   4     277    1834   1
  -3 -17  -1   22109    1131  -2
  -3  17   4   22109    1131   1
  -2 -17  -2   33305    2227  -2
  -2  17   4   33305    2227   1
  -1 -17  -3   11297     889  -2
  -1  17   4   11297     889   1
   0 -17  -4    2043     863  -2
   0  17   4    2043     863   1
   1 -17  -5    4096     421  -2
   1  17   4    4096     421   1
   2 -17  -6   35149    1961  -2
   2  17   4   35149    1961   1
   3 -17  -7   14421    1025  -2
   3  17   4   14421    1025   1
   4 -17  -8    2640     747  -2
   4  17   4    2640     747   1
  -6 -18   2     322    1022  -2
  -6  18   4     322    1022   1
  -5 -18   1    5216     609  -2
  -5  18   4    5216     609   1
  -4 -18   0     782     517  -2
  -4  18   4     782     517   1
  -3 -18  -1   22384    1898  -2
  -3  18   4   22384    1898   1
  -2 -18  -2   12018     820  -2
  -2  18   4   12018     820   1
  -1 -18  -3    7923    1001  -2
  -1  18   4    7923    1001   1
   0 -18  -4    2749     518  -2
   0  18   4    2749     518   1
   1 -18  -5   58282    2605  -2
   1  18   4   58282    2605   1
   2 -18  -6   11569    1184  -2
   2  18   4   11569    1184   1
   3 -18  -7    1644     492  -2
   3  18   4    1644     492   1
   4 -18  -8     789     668  -2
   4  18   4     789     668   1
  -5 -19   1   12948    1513  -2
  -5  19   4   12948    1513   1
  -4 -19   0    5013     620  -2
  -4  19   4    5013     620   1
  -3 -19  -1    5216     608  -2
  -3  19   4    5216     608   1
  -2 -19  -2   18541    1552  -2
  -2  19   4   18541    1552   1
  -1 -19  -3   36526    1775  -2
  -1  19   4   36526    1775   1
   0 -19  -4     901     470  -2
   0  19   4     901     470   1
   1 -19  -5    3722     602  -2
   1  19   4    3722     602   1
   2 -19  -6   24366    2318  -2
   2  19   4   24366    2318   1
   3 -19  -7    2807    1364  -2
   3  19   4    2807    1364   1
  -5 -20   1    -282     375  -2
  -5  20   4    -282     375   1
  -4 -20   0     540     435  -2
  -4  20   4     540     435   1
  -3 -20  -1    4877    1557  -2
  -3  20   4    4877    1557   1
  -2 -20  -2     630     413  -2
  -2  20   4     630     413   1
  -1 -20  -3    5194     582  -2
  -1  20   4    5194     582   1
   0 -20  -4    3304     406  -2
   0  20   4    3304     406   1
   1 -20  -5   31087    2649  -2
   1  20   4   31087    2649   1
   2 -20  -6    1183     428  -2
   2  20   4    1183     428   1
   3 -20  -7    3579     769  -2
   3  20   4    3579     769   1
  -4 -21   0   17974    1259  -2
  -4  21   4   17974    1259   1
  -3 -21  -1    3734     646  -2
  -3  21   4    3734     646   1
  -2 -21  -2   21596    1506  -2
  -2  21   4   21596    1506   1
  -1 -21  -3   24741    1783  -2
  -1  21   4   24741    1783   1
   0 -21  -4    7483     891  -2
   0  21   4    7483     891   1
   1 -21  -5    5475     730  -2
   1  21   4    5475     730   1
   2 -21  -6    4950    1054  -2
   2  21   4    4950    1054   1
  -3 -22  -1    8549    1009  -2
  -3  22   4    8549    1009   1
  -2 -22  -2    1111    3411  -2
  -2  22   4    1111    3411   1
  -1 -22  -3    1231     587  -2
  -1  22   4    1231     587   1
   0 -22  -4    -570     607  -2
   0  22   4    -570     607   1
   1 -22  -5    8512    1414  -2
   1  22   4    8512    1414   1
  -9   0   5     957    1333   1
  -7   0   5   45641    4158   1
  -5   0   5   21408    2488   1
  -3   0   5  227412    7325   1
  -1   0   5   25051    1108   1
   1   0   5  321103   13717   1
   3   0   5   26228    1762   1
   5   0   5  101864    9494   1
   7   0   5   -1072    1715   1
  -9  -1   4    4792     900  -2
  -9   1   5    4792     900   1
  -8  -1   3   27580    1696  -2
  -8   1   5   27580    1696   1
  -7  -1   2   16627     919  -2
  -7   1   5   16627     919   1
  -6  -1   1   14680     787  -2
  -6   1   5   14680     787   1
  -5  -1   0  212435    6872  -2
  -5   1   5  212435    6872   1
  -4  -1  -1   90865    2028  -2
  -4   1   5   90865    2028   1
  -3  -1  -2  217120    5615  -2
  -3   1   5  217120    5615   1
  -2  -1  -3  171359    4500  -2
  -2   1   5  171359    4500   1
  -1  -1  -4   12386     413  -2
  -1   1   5   12386     413   1
   0  -1  -5  606885   18262  -2
   0   1   5  606885   18262   1
   1  -1  -6    3482     328  -2
   1   1   5    3482     328   1
   2  -1  -7   75818    2831  -2
   2   1   5   75818    2831   1
   3  -1  -8   16495     734  -2
   3   1   5   16495     734   1
   4  -1  -9   13015    1286  -2
   4   1   5   13015    1286   1
   5  -1 -10   17464    1893  -2
   5   1   5   17464    1893   1
   6  -1 -11   21872    1554  -2
   6   1   5   21872    1554   1
   7  -1 -12    3405    1281  -2
   7   1   5    3405    1281   1
  -9  -2   4    2195     826  -2
  -9   2   5    2195     826   1
  -8  -2   3    2598     547  -2
  -8   2   5    2598     547   1
  -7  -2   2    5086     920  -2
  -7   2   5    5086     920   1
  -6  -2   1   13820     739  -2
  -6   2   5   13820     739   1
  -5  -2   0   68670    1756  -2
  -5   2   5   68670    1756   1
  -4  -2  -1    9126     388  -2
  -4   2   5    9126     388   1
  -3  -2  -2  334996    7642  -2
  -3   2   5  334996    7642   1
  -2  -2  -3   22937     568  -2
  -2   2   5   22937     568   1
  -1  -2  -4   11670     407  -2
  -1   2   5   11670     407   1
   0  -2  -5    1014     119  -2
   0   2   5    1014     119   1
   1  -2  -6  191227    5443  -2
   1   2   5  191227    5443   1
   2  -2  -7   51072    2428  -2
   2   2   5   51072    2428   1
   3  -2  -8   13340     929  -2
   3   2   5   13340     929   1
   4  -2  -9    7908    1343  -2
   4   2   5    7908    1343   1
   5  -2 -10  117927    6125  -2
   5   2   5  117927    6125   1
   6  -2 -11    2819     852  -2
   6   2   5    2819     852   1
   7  -2 -12     116     805  -2
   7   2   5     116     805   1
  -9  -3   4    1435     708  -2
  -9   3   5    1435     708   1
  -8  -3   3   15217    1357  -2
  -8   3   5   15217    1357   1
  -7  -3   2   30159    1410  -2
  -7   3   5   30159    1410   1
  -6  -3   1    4557     682  -2
  -6   3   5    4557     682   1
  -5  -3   0  156057    5328  -2
  -5   3   5  156057    5328   1
  -4  -3  -1  206462    5117  -2
  -4   3   5  206462    5117   1
  -3  -3  -2  154417    3671  -2
  -3   3   5  154417    3671   1
  -2  -3  -3  247236    8162  -2
  -2   3   5  247236    8162   1
  -1  -3  -4  108172    4515  -2
  -1   3   5  108172    4515   1
   0  -3  -5  254911    6551  -2
   0   3   5  254911    6551   1
   1  -3  -6   55376    1835  -2
   1   3   5   55376    1835   1
   2  -3  -7   95036    4132  -2
   2   3   5   95036    4132   1
   3  -3  -8   42455    1556  -2
   3   3   5   42455    1556   1
   4  -3  -9   49494    2242  -2
   4   3   5   49494    2242   1
   5  -3 -10   16840    1630  -2
   5   3   5   16840    1630   1
   6  -3 -11    6191    1097  -2
   6   3   5    6191    1097   1
   7  -3 -12    1501    1013  -2
   7   3   5    1501    1013   1
  -9  -4   4    4125     782  -2
  -9   4   5    4125     782   1
  -8  -4   3    2358     483  -2
  -8   4   5    2358     483   1
  -7  -4   2   29294    1517  -2
  -7   4   5   29294    1517   1
  -6  -4   1   41363    1387  -2
  -6   4   5   41363    1387   1
  -5  -4   0   76929    2263  -2
  -5   4   5   76929    2263   1
  -4  -4  -1   47631    1526  -2
  -4   4   5   47631    1526   1
  -3  -4  -2   16938     517  -2
  -3   4   5   16938     517   1
  -2  -4  -3   33659     811  -2
  -2   4   5   33659     811   1
  -1  -4  -4   30292     809  -2
  -1   4   5   30292     809   1
   0  -4  -5   39204     997  -2
   0   4   5   39204     997   1
   1  -4  -6  133228    4332  -2
   1   4   5  133228    4332   1
   2  -4  -7   74932    2201  -2
   2   4   5   74932    2201   1
   3  -4  -8    3988     589  -2
   3   4   5    3988     589   1
   4  -4  -9   19509    1292  -2
   4   4   5   19509    1292   1
   5  -4 -10   24424    2029  -2
   5   4   5   24424    2029   1
   6  -4 -11    4029    1575  -2
   6   4   5    4029    1575   1
  -9  -5   4    2252    1255  -2
  -9   5   5    2252    1255   1
  -8  -5   3   15769    1468  -2
  -8   5   5   15769    1468   1
  -7  -5   2   45394    2710  -2
  -7   5   5   45394    2710   1
  -6  -5   1    3883     370  -2
  -6   5   5    3883     370   1
  -5  -5   0   34991    1131  -2
  -5   5   5   34991    1131   1
  -4  -5  -1  231301    5498  -2
  -4   5   5  231301    5498   1
  -3  -5  -2   58821    1509  -2
  -3   5   5   58821    1509   1
  -2  -5  -3  140119    3609  -2
  -2   5   5  140119    3609   1
  -1  -5  -4  139263    3431  -2
  -1   5   5  139263    3431   1
   0  -5  -5  175520    4170  -2
   0   5   5  175520    4170   1
   1  -5  -6   15760     536  -2
   1   5   5   15760     536   1
   2  -5  -7  153056    5918  -2
   2   5   5  153056    5918   1
   3  -5  -8   42533    1890  -2
   3   5   5   42533    1890   1
   4  -5  -9   51981    3152  -2
   4   5   5   51981    3152   1
   5  -5 -10    2494    1512  -2
   5   5   5    2494    1512   1
   6  -5 -11    2873    1541  -2
   6   5   5    2873    1541   1
  -9  -6   4    2818     830  -2
  -9   6   5    2818     830   1
  -8  -6   3    1979     748  -2
  -8   6   5    1979     748   1
  -7  -6   2   45855    2713  -2
  -7   6   5   45855    2713   1
  -6  -6   1   29418    1208  -2
  -6   6   5   29418    1208   1
  -5  -6   0   92090    3626  -2
  -5   6   5   92090    3626   1
  -4  -6  -1    8855     418  -2
  -4   6   5    8855     418   1
  -3  -6  -2   24892     806  -2
  -3   6   5   24892     806   1
  -2  -6  -3  125144    2868  -2
  -2   6   5  125144    2868   1
  -1  -6  -4  211701    5723  -2
  -1   6   5  211701    5723   1
   0  -6  -5    3256     264  -2
   0   6   5    3256     264   1
   1  -6  -6   47432    1577  -2
   1   6   5   47432    1577   1
   2  -6  -7   27736    1051  -2
   2   6   5   27736    1051   1
   3  -6  -8    2002     492  -2
   3   6   5    2002     492   1
   4  -6  -9   12250    1191  -2
   4   6   5   12250    1191   1
   5  -6 -10   18575    2299  -2
   5   6   5   18575    2299   1
   6  -6 -11   15190    3413  -2
   6   6   5   15190    3413   1
  -9  -7   4   11385    1950  -2
  -9   7   5   11385    1950   1
  -8  -7   3    1280     662  -2
  -8   7   5    1280     662   1
  -7  -7   2   24642    1813  -2
  -7   7   5   24642    1813   1
  -6  -7   1    6188     471  -2
  -6   7   5    6188     471   1
  -5  -7   0   43035    1838  -2
  -5   7   5   43035    1838   1
  -4  -7  -1  172747    3836  -2
  -4   7   5  172747    3836   1
  -3  -7  -2   15398     737  -2
  -3   7   5   15398     737   1
  -2  -7  -3   16209     514  -2
  -2   7   5   16209     514   1
  -1  -7  -4  129846    3713  -2
  -1   7   5  129846    3713   1
   0  -7  -5  123144    3051  -2
   0   7   5  123144    3051   1
   1  -7  -6   21553     761  -2
   1   7   5   21553     761   1
   2  -7  -7   97476    4262  -2
   2   7   5   97476    4262   1
   3  -7  -8    5877    1058  -2
   3   7   5    5877    1058   1
   4  -7  -9   72734    3942  -2
   4   7   5   72734    3942   1
   9   0  -3    5224     975   1
   7   0  -1    2618     815   1
   5   0   1   86361    3784   1
   3   0   3   52454    1635   1
   1   0   5  228501    9740   1
   5  -7 -10    1480     863  -2
   5   7   5    1480     863   1
   6  -7 -11    3004     836  -2
   6   7   5    3004     836   1
  -8  -8   3    2044     558  -2
  -8   8   5    2044     558   1
  -7  -8   2    7078     904  -2
  -7   8   5    7078     904   1
  -6  -8   1   81951    4922  -2
  -6   8   5   81951    4922   1
  -5  -8   0   76020    3039  -2
  -5   8   5   76020    3039   1
  -4  -8  -1    3011     318  -2
  -4   8   5    3011     318   1
  -3  -8  -2   28355     835  -2
  -3   8   5   28355     835   1
  -2  -8  -3  197682    4541  -2
  -2   8   5  197682    4541   1
  -1  -8  -4  179837    4647  -2
  -1   8   5  179837    4647   1
   0  -8  -5    4229     309  -2
   0   8   5    4229     309   1
   1  -8  -6   82198    2713  -2
   1   8   5   82198    2713   1
   2  -8  -7   10326     699  -2
   2   8   5   10326     699   1
   3  -8  -8   12168    1106  -2
   3   8   5   12168    1106   1
   4  -8  -9    1525    2047  -2
   4   8   5    1525    2047   1
   5  -8 -10   21899    1717  -2
   5   8   5   21899    1717   1
   6  -8 -11     -36     658  -2
   6   8   5     -36     658   1
  -8  -9   3    3977     686  -2
  -8   9   5    3977     686   1
  -7  -9   2   21180    1907  -2
  -7   9   5   21180    1907   1
  -6  -9   1   13717    1161  -2
  -6   9   5   13717    1161   1
  -5  -9   0   28584    1417  -2
  -5   9   5   28584    1417   1
  -4  -9  -1   49396    1192  -2
  -4   9   5   49396    1192   1
  -3  -9  -2   20766     753  -2
  -3   9   5   20766     753   1
  -2  -9  -3   79602    2637  -2
  -2   9   5   79602    2637   1
  -1  -9  -4  106945    3278  -2
  -1   9   5  106945    3278   1
   0  -9  -5  113855    2955  -2
   0   9   5  113855    2955   1
   1  -9  -6   16504     910  -2
   1   9   5   16504     910   1
   2  -9  -7   16370     981  -2
   2   9   5   16370     981   1
   3  -9  -8   18656    1270  -2
   3   9   5   18656    1270   1
   4  -9  -9  114550    5141  -2
   4   9   5  114550    5141   1
   5  -9 -10    5715    1025  -2
   5   9   5    5715    1025   1
   6  -9 -11    5032     965  -2
   6   9   5    5032     965   1
  -8 -10   3    1680     671  -2
  -8  10   5    1680     671   1
  -7 -10   2     932     456  -2
  -7  10   5     932     456   1
  -6 -10   1   26036    2366  -2
  -6  10   5   26036    2366   1
  -5 -10   0    2089     288  -2
  -5  10   5    2089     288   1
  -4 -10  -1    2322     245  -2
  -4  10   5    2322     245   1
  -3 -10  -2   14876     579  -2
  -3  10   5   14876     579   1
  -2 -10  -3   36979     968  -2
  -2  10   5   36979     968   1
  -1 -10  -4   67861    1891  -2
  -1  10   5   67861    1891   1
   0 -10  -5     616     181  -2
   0  10   5     616     181   1
   1 -10  -6   99019    3522  -2
   1  10   5   99019    3522   1
   2 -10  -7    2276     474  -2
   2  10   5    2276     474   1
   3 -10  -8   26507    1900  -2
   3  10   5   26507    1900   1
   4 -10  -9    1980     814  -2
   4  10   5    1980     814   1
   5 -10 -10   14661    1270  -2
   5  10   5   14661    1270   1
   6 -10 -11    1099     802  -2
   6  10   5    1099     802   1
  -8 -11   3     416     764  -2
  -8  11   5     416     764   1
  -7 -11   2    4033    1359  -2
  -7  11   5    4033    1359   1
  -6 -11   1    2785     472  -2
  -6  11   5    2785     472   1
  -5 -11   0   18641    1024  -2
  -5  11   5   18641    1024   1
  -4 -11  -1    8671     468  -2
  -4  11   5    8671     468   1
  -3 -11  -2   67605    2304  -2
  -3  11   5   67605    2304   1
  -2 -11  -3    9531     590  -2
  -2  11   5    9531     590   1
  -1 -11  -4   75478    2612  -2
  -1  11   5   75478    2612   1
   0 -11  -5   70504    1871  -2
   0  11   5   70504    1871   1
   1 -11  -6      37     295  -2
   1  11   5      37     295   1
   2 -11  -7   12593     868  -2
   2  11   5   12593     868   1
   3 -11  -8   22913    1321  -2
   3  11   5   22913    1321   1
   4 -11  -9   46489    2147  -2
   4  11   5   46489    2147   1
   5 -11 -10    1605     976  -2
   5  11   5    1605     976   1
  -8 -12   3    3824     603  -2
  -8  12   5    3824     603   1
  -7 -12   2    1233     661  -2
  -7  12   5    1233     661   1
  -6 -12   1   40702    2033  -2
  -6  12   5   40702    2033   1
  -5 -12   0    6720     622  -2
  -5  12   5    6720     622   1
  -4 -12  -1    8560     589  -2
  -4  12   5    8560     589   1
  -3 -12  -2   44709    1482  -2
  -3  12   5   44709    1482   1
  -2 -12  -3   26448    1123  -2
  -2  12   5   26448    1123   1
  -1 -12  -4   37148    1546  -2
  -1  12   5   37148    1546   1
   0 -12  -5   74808    2691  -2
   0  12   5   74808    2691   1
   1 -12  -6   73230    3242  -2
   1  12   5   73230    3242   1
   2 -12  -7   23976    1379  -2
   2  12   5   23976    1379   1
   3 -12  -8   53983    4032  -2
   3  12   5   53983    4032   1
   4 -12  -9    5405     763  -2
   4  12   5    5405     763   1
   5 -12 -10    3285     667  -2
   5  12   5    3285     667   1
  -7 -13   2    2209     655  -2
  -7  13   5    2209     655   1
  -6 -13   1    1122     642  -2
  -6  13   5    1122     642   1
  -5 -13   0   16297    1253  -2
  -5  13   5   16297    1253   1
  -4 -13  -1   16343     810  -2
  -4  13   5   16343     810   1
  -3 -13  -2   17685     776  -2
  -3  13   5   17685     776   1
  -2 -13  -3    8621     585  -2
  -2  13   5    8621     585   1
  -1 -13  -4   16174     953  -2
  -1  13   5   16174     953   1
   0 -13  -5    5644     408  -2
   0  13   5    5644     408   1
   1 -13  -6   21871    1495  -2
   1  13   5   21871    1495   1
   2 -13  -7    9392     799  -2
   2  13   5    9392     799   1
   3 -13  -8   16064    1246  -2
   3  13   5   16064    1246   1
   4 -13  -9    6612    1373  -2
   4  13   5    6612    1373   1
   5 -13 -10    3315    1472  -2
   5  13   5    3315    1472   1
  -7 -14   2    3188    1246  -2
  -7  14   5    3188    1246   1
  -6 -14   1   27167    2272  -2
  -6  14   5   27167    2272   1
  -5 -14   0   20754    1245  -2
  -5  14   5   20754    1245   1
  -4 -14  -1   12228     598  -2
  -4  14   5   12228     598   1
  -3 -14  -2   50952    2013  -2
  -3  14   5   50952    2013   1
  -2 -14  -3   39214    1840  -2
  -2  14   5   39214    1840   1
  -1 -14  -4   13458    1110  -2
  -1  14   5   13458    1110   1
   0 -14  -5    1316     328  -2
   0  14   5    1316     328   1
   1 -14  -6   64082    2877  -2
   1  14   5   64082    2877   1
   2 -14  -7   41703    2718  -2
   2  14   5   41703    2718   1
   3 -14  -8   55953    2987  -2
   3  14   5   55953    2987   1
   4 -14  -9    1193     599  -2
   4  14   5    1193     599   1
   5 -14 -10    1772     543  -2
   5  14   5    1772     543   1
  -7 -15   2    1992     609  -2
  -7  15   5    1992     609   1
  -6 -15   1    3556     642  -2
  -6  15   5    3556     642   1
  -5 -15   0   13595     941  -2
  -5  15   5   13595     941   1
  -4 -15  -1   14006     769  -2
  -4  15   5   14006     769   1
  -3 -15  -2   32884    1933  -2
  -3  15   5   32884    1933   1
  -2 -15  -3    4578     902  -2
  -2  15   5    4578     902   1
  -1 -15  -4   15274     965  -2
  -1  15   5   15274     965   1
   0 -15  -5   13903    1110  -2
   0  15   5   13903    1110   1
   1 -15  -6   14895    2499  -2
   1  15   5   14895    2499   1
   2 -15  -7   16996    1099  -2
   2  15   5   16996    1099   1
   3 -15  -8    9991    1210  -2
   3  15   5    9991    1210   1
   4 -15  -9     232     551  -2
   4  15   5     232     551   1
  -6 -16   1    4130    1007  -2
  -6  16   5    4130    1007   1
  -5 -16   0    7847     982  -2
  -5  16   5    7847     982   1
  -4 -16  -1   24364    1352  -2
  -4  16   5   24364    1352   1
  -3 -16  -2   22276    1167  -2
  -3  16   5   22276    1167   1
  -2 -16  -3   42138    2722  -2
  -2  16   5   42138    2722   1
  -1 -16  -4   80309    5126  -2
  -1  16   5   80309    5126   1
   0 -16  -5     550    1501  -2
   0  16   5     550    1501   1
   1 -16  -6    6537     621  -2
   1  16   5    6537     621   1
   2 -16  -7   43812    2876  -2
   2  16   5   43812    2876   1
   3 -16  -8   18792    1768  -2
   3  16   5   18792    1768   1
   4 -16  -9    -266     740  -2
   4  16   5    -266     740   1
  -6 -17   1     -38     877  -2
  -6  17   5     -38     877   1
  -5 -17   0    2284     723  -2
  -5  17   5    2284     723   1
  -4 -17  -1     817     542  -2
  -4  17   5     817     542   1
  -3 -17  -2    9126    1064  -2
  -3  17   5    9126    1064   1
  -2 -17  -3     918     414  -2
  -2  17   5     918     414   1
  -1 -17  -4    3109     613  -2
  -1  17   5    3109     613   1
   0 -17  -5     768     427  -2
   0  17   5     768     427   1
   1 -17  -6   32510    2160  -2
   1  17   5   32510    2160   1
   2 -17  -7    5574     592  -2
   2  17   5    5574     592   1
   3 -17  -8    5238     570  -2
   3  17   5    5238     570   1
   4 -17  -9     308     463  -2
   4  17   5     308     463   1
  -6 -18   1    4536    3441  -2
  -6  18   5    4536    3441   1
  -5 -18   0    5398    1273  -2
  -5  18   5    5398    1273   1
  -4 -18  -1   33095    2028  -2
  -4  18   5   33095    2028   1
  -3 -18  -2   15178     908  -2
  -3  18   5   15178     908   1
  -2 -18  -3   50297    3132  -2
  -2  18   5   50297    3132   1
  -1 -18  -4   59982    4592  -2
  -1  18   5   59982    4592   1
   0 -18  -5    -109     494  -2
   0  18   5    -109     494   1
   1 -18  -6   15858    1902  -2
   1  18   5   15858    1902   1
   2 -18  -7   20790    1333  -2
   2  18   5   20790    1333   1
   3 -18  -8    1154    1283  -2
   3  18   5    1154    1283   1
  -5 -19   0     922     432  -2
  -5  19   5     922     432   1
  -4 -19  -1   11012    1438  -2
  -4  19   5   11012    1438   1
  -3 -19  -2    6454     859  -2
  -3  19   5    6454     859   1
  -2 -19  -3     183     400  -2
  -2  19   5     183     400   1
  -1 -19  -4    3839     470  -2
  -1  19   5    3839     470   1
   0 -19  -5    2479     506  -2
   0  19   5    2479     506   1
   1 -19  -6    5131     533  -2
   1  19   5    5131     533   1
   2 -19  -7     239     603  -2
   2  19   5     239     603   1
   3 -19  -8    4796     639  -2
   3  19   5    4796     639   1
  -4 -20  -1    9652    1023  -2
  -4  20   5    9652    1023   1
  -3 -20  -2   12206    1526  -2
  -3  20   5   12206    1526   1
  -2 -20  -3   10376     768  -2
  -2  20   5   10376     768   1
  -1 -20  -4   43334    2381  -2
  -1  20   5   43334    2381   1
   0 -20  -5    3751     493  -2
   0  20   5    3751     493   1
   1 -20  -6   11486    1466  -2
   1  20   5   11486    1466   1
   2 -20  -7    7753     777  -2
   2  20   5    7753     777   1
  -4 -21  -1    -585    1520  -2
  -4  21   5    -585    1520   1
  -3 -21  -2   -2787    3996  -2
  -3  21   5   -2787    3996   1
  -2 -21  -3    1043     558  -2
  -2  21   5    1043     558   1
  -1 -21  -4    2499    1493  -2
  -1  21   5    2499    1493   1
   0 -21  -5     468     633  -2
   0  21   5     468     633   1
   1 -21  -6    1602     650  -2
   1  21   5    1602     650   1
  -2 -22  -3   10403     855  -2
  -2  22   5   10403     855   1
  -1 -22  -4   10936    1272  -2
  -1  22   5   10936    1272   1
   0 -22  -5     488     547  -2
   0  22   5     488     547   1
  -8   0   2   15430    2311  -2
  -8   0   6   15430    2311   1
  -4   0  -2   88085    2706  -2
  -4   0   6   88085    2706   1
  -2   0  -4  147802    4483  -2
  -2   0   6  147802    4483   1
   0   0  -6   49864    1938  -2
   0   0   6   49864    1938   1
   2   0  -8  299991   14867  -2
   2   0   6  299991   14867   1
   4   0 -10   10226    1813  -2
   4   0   6   10226    1813   1
   6   0 -12   29115    2501  -2
   6   0   6   29115    2501   1
  -9  -1   3    1199     597  -2
  -9   1   6    1199     597   1
  -8  -1   2    1176     520  -2
  -8   1   6    1176     520   1
  -7  -1   1    -966     966  -2
  -7   1   6    -966     966   1
  -6  -1   0    2380     451  -2
  -6   1   6    2380     451   1
  -5  -1  -1    3488     410  -2
  -5   1   6    3488     410   1
  -4  -1  -2    6044     377  -2
  -4   1   6    6044     377   1
  -3  -1  -3  767531   17517  -2
  -3   1   6  767531   17517   1
  -2  -1  -4   45515    1334  -2
  -2   1   6   45515    1334   1
  -1  -1  -5    3453     254  -2
  -1   1   6    3453     254   1
   0  -1  -6    2051     175  -2
   0   1   6    2051     175   1
   1  -1  -7  461317   13119  -2
   1   1   6  461317   13119   1
   2  -1  -8   48850    1586  -2
   2   1   6   48850    1586   1
   3  -1  -9    3075     543  -2
   3   1   6    3075     543   1
   4  -1 -10    1750     637  -2
   4   1   6    1750     637   1
   5  -1 -11   58404    2890  -2
   5   1   6   58404    2890   1
   6  -1 -12   10264    2045  -2
   6   1   6   10264    2045   1
  -9  -2   3    4419    1115  -2
  -9   2   6    4419    1115   1
  -8  -2   2   14413     950  -2
  -8   2   6   14413     950   1
  -7  -2   1    5125    1087  -2
  -7   2   6    5125    1087   1
  -6  -2   0    2450     667  -2
  -6   2   6    2450     667   1
  -5  -2  -1   97189    2985  -2
  -5   2   6   97189    2985   1
  -4  -2  -2   60434    1428  -2
  -4   2   6   60434    1428   1
  -3  -2  -3  138937    3587  -2
  -3   2   6  138937    3587   1
  -2  -2  -4  102736    2656  -2
  -2   2   6  102736    2656   1
  -1  -2  -5  160850    4391  -2
  -1   2   6  160850    4391   1
   0  -2  -6  314272    9497  -2
   0   2   6  314272    9497   1
   1  -2  -7   40829    1235  -2
   1   2   6   40829    1235   1
   2  -2  -8  383338   11599  -2
   2   2   6  383338   11599   1
   3  -2  -9   23304    1082  -2
   3   2   6   23304    1082   1
   4  -2 -10   12272    1225  -2
   4   2   6   12272    1225   1
   5  -2 -11    5544    1605  -2
   5   2   6    5544    1605   1
   6  -2 -12   36843    2429  -2
   6   2   6   36843    2429   1
  -9  -3   3    2871     687  -2
  -9   3   6    2871     687   1
  -8  -3   2    7804     671  -2
  -8   3   6    7804     671   1
  -7  -3   1   44809    4117  -2
  -7   3   6   44809    4117   1
  -6  -3   0    2179     413  -2
  -6   3   6    2179     413   1
  -5  -3  -1    2967     369  -2
  -5   3   6    2967     369   1
  -4  -3  -2    3152     239  -2
  -4   3   6    3152     239   1
  -3  -3  -3  153450    4163  -2
  -3   3   6  153450    4163   1
  -2  -3  -4    5980     367  -2
  -2   3   6    5980     367   1
  -1  -3  -5   41346    1097  -2
  -1   3   6   41346    1097   1
   0  -3  -6   14498     478  -2
   0   3   6   14498     478   1
   1  -3  -7  220690    5971  -2
   1   3   6  220690    5971   1
   2  -3  -8  132474    4057  -2
   2   3   6  132474    4057   1
   3  -3  -9   17267    1046  -2
   3   3   6   17267    1046   1
   4  -3 -10    -210     667  -2
   4   3   6    -210     667   1
   5  -3 -11   43960    2329  -2
   5   3   6   43960    2329   1
   6  -3 -12    3610     828  -2
   6   3   6    3610     828   1
  -9  -4   3    5916     729  -2
  -9   4   6    5916     729   1
  -8  -4   2    2611     802  -2
  -8   4   6    2611     802   1
  -7  -4   1   21395    1435  -2
  -7   4   6   21395    1435   1
  -6  -4   0   15751    1026  -2
  -6   4   6   15751    1026   1
  -5  -4  -1  104214    2743  -2
  -5   4   6  104214    2743   1
  -4  -4  -2   43124    1148  -2
  -4   4   6   43124    1148   1
  -3  -4  -3  111489    2668  -2
  -3   4   6  111489    2668   1
  -2  -4  -4   94058    2100  -2
  -2   4   6   94058    2100   1
  -1  -4  -5  108836    2695  -2
  -1   4   6  108836    2695   1
   0  -4  -6   98294    2829  -2
   0   4   6   98294    2829   1
   1  -4  -7   19405     703  -2
   1   4   6   19405     703   1
   2  -4  -8  234316    6357  -2
   2   4   6  234316    6357   1
   3  -4  -9   32188    1613  -2
   3   4   6   32188    1613   1
   4  -4 -10   82060   13291  -2
   4   4   6   82060   13291   1
   5  -4 -11    1682     807  -2
   5   4   6    1682     807   1
   6  -4 -12   14964    2595  -2
   6   4   6   14964    2595   1
  -9  -5   3    3293     563  -2
  -9   5   6    3293     563   1
  -8  -5   2   11576     933  -2
  -8   5   6   11576     933   1
  -7  -5   1   13143    2790  -2
  -7   5   6   13143    2790   1
  -6  -5   0    3623     548  -2
  -6   5   6    3623     548   1
  -5  -5  -1    3210     315  -2
  -5   5   6    3210     315   1
  -4  -5  -2   18249     545  -2
  -4   5   6   18249     545   1
  -3  -5  -3   22283     735  -2
  -3   5   6   22283     735   1
  -2  -5  -4   13652     384  -2
  -2   5   6   13652     384   1
  -1  -5  -5   14965     440  -2
  -1   5   6   14965     440   1
   0  -5  -6    6795     330  -2
   0   5   6    6795     330   1
   1  -5  -7   91145    2987  -2
   1   5   6   91145    2987   1
   2  -5  -8   53075    2477  -2
   2   5   6   53075    2477   1
   3  -5  -9    6515     676  -2
   3   5   6    6515     676   1
   4  -5 -10   10952    1577  -2
   4   5   6   10952    1577   1
   5  -5 -11   25034    1744  -2
   5   5   6   25034    1744   1
   6  -5 -12    1433    1765  -2
   6   5   6    1433    1765   1
  -9  -6   3    2084     532  -2
  -9   6   6    2084     532   1
  -8  -6   2    2831     833  -2
  -8   6   6    2831     833   1
  -7  -6   1   18181     969  -2
  -7   6   6   18181     969   1
  -6  -6   0   21859     942  -2
  -6   6   6   21859     942   1
  -5  -6  -1   65839    2704  -2
  -5   6   6   65839    2704   1
  -4  -6  -2   23468     734  -2
  -4   6   6   23468     734   1
  -3  -6  -3  101859    2549  -2
  -3   6   6  101859    2549   1
  -2  -6  -4  114174    3296  -2
  -2   6   6  114174    3296   1
  -1  -6  -5   38355    1304  -2
  -1   6   6   38355    1304   1
   0  -6  -6   34464    1053  -2
   0   6   6   34464    1053   1
   1  -6  -7   18215     795  -2
   1   6   6   18215     795   1
   2  -6  -8   59038    3151  -2
   2   6   6   59038    3151   1
   3  -6  -9    4259     736  -2
   3   6   6    4259     736   1
   4  -6 -10   97843    4529  -2
   4   6   6   97843    4529   1
   5  -6 -11    -386     761  -2
   5   6   6    -386     761   1
   6  -6 -12    5902    1765  -2
   6   6   6    5902    1765   1
  -8  -7   2     942     548  -2
  -8   7   6     942     548   1
  -7  -7   1   21173    1422  -2
  -7   7   6   21173    1422   1
  -6  -7   0   38020    1483  -2
  -6   7   6   38020    1483   1
  -5  -7  -1   39629    1866  -2
  -5   7   6   39629    1866   1
  -4  -7  -2   17725     623  -2
  -4   7   6   17725     623   1
  -3  -7  -3   26576     944  -2
  -3   7   6   26576     944   1
  -2  -7  -4   20370     615  -2
  -2   7   6   20370     615   1
  -1  -7  -5   22686     729  -2
  -1   7   6   22686     729   1
   0  -7  -6    6705     313  -2
   0   7   6    6705     313   1
   1  -7  -7   83329    2759  -2
   1   7   6   83329    2759   1
   2  -7  -8    4859     772  -2
   2   7   6    4859     772   1
   3  -7  -9    4215     978  -2
   3   7   6    4215     978   1
   4  -7 -10   14653    1595  -2
   4   7   6   14653    1595   1
   5  -7 -11   20458    1490  -2
   5   7   6   20458    1490   1
   6  -7 -12    -741     741  -2
   6   7   6    -741     741   1
  -8  -8   2    1319     549  -2
  -8   8   6    1319     549   1
  -7  -8   1   36231    1556  -2
  -7   8   6   36231    1556   1
  -6  -8   0   28713    1430  -2
  -6   8   6   28713    1430   1
  -5  -8  -1   18818     927  -2
  -5   8   6   18818     927   1
  -4  -8  -2   13552     644  -2
  -4   8   6   13552     644   1
  -3  -8  -3  107362    3297  -2
  -3   8   6  107362    3297   1
  -2  -8  -4   73205    1951  -2
  -2   8   6   73205    1951   1
  -1  -8  -5   77729    2140  -2
  -1   8   6   77729    2140   1
   0  -8  -6   27406     848  -2
   0   8   6   27406     848   1
   1  -8  -7   23558    1110  -2
   1   8   6   23558    1110   1
   2  -8  -8   16800    1107  -2
   2   8   6   16800    1107   1
   3  -8  -9   33607    2113  -2
   3   8   6   33607    2113   1
   4  -8 -10   58044    3528  -2
   4   8   6   58044    3528   1
   5  -8 -11     520     816  -2
   5   8   6     520     816   1
  -8  -9   2    1441     678  -2
  -8   9   6    1441     678   1
  -7  -9   1   10480    1020  -2
  -7   9   6   10480    1020   1
  -6  -9   0   13110    2184  -2
  -6   9   6   13110    2184   1
  -5  -9  -1   10220     577  -2
  -5   9   6   10220     577   1
  -4  -9  -2  120735    3511  -2
  -4   9   6  120735    3511   1
  -1   0   7   90058    4875   1
  -3   0   9    3539    1091   1
  -5   0  11   11321    2553   1
  -3  -9  -3    5130     348  -2
  -3   9   6    5130     348   1
  -2  -9  -4   31964     880  -2
  -2   9   6   31964     880   1
  -1  -9  -5   16757     575  -2
  -1   9   6   16757     575   1
   0  -9  -6   22683     699  -2
   0   9   6   22683     699   1
   1  -9  -7   67123    2449  -2
   1   9   6   67123    2449   1
   2  -9  -8    2290     464  -2
   2   9   6    2290     464   1
   3  -9  -9    6307     927  -2
   3   9   6    6307     927   1
   4  -9 -10   12858    1159  -2
   4   9   6   12858    1159   1
   5  -9 -11   15350    1376  -2
   5   9   6   15350    1376   1
  -8 -10   2     396     607  -2
  -8  10   6     396     607   1
  -7 -10   1   17477     957  -2
  -7  10   6   17477     957   1
  -6 -10   0    5773    1036  -2
  -6  10   6    5773    1036   1
  -5 -10  -1   60206    2285  -2
  -5  10   6   60206    2285   1
  -4 -10  -2   23873    1054  -2
  -4  10   6   23873    1054   1
  -3 -10  -3   46427    1717  -2
  -3  10   6   46427    1717   1
  -2 -10  -4   83428    2591  -2
  -2  10   6   83428    2591   1
  -1 -10  -5   94379    3368  -2
  -1  10   6   94379    3368   1
   0 -10  -6   23989     956  -2
   0  10   6   23989     956   1
   1 -10  -7    3647     439  -2
   1  10   6    3647     439   1
   2 -10  -8    5613     600  -2
   2  10   6    5613     600   1
   3 -10  -9   45986    2366  -2
   3  10   6   45986    2366   1
   4 -10 -10    5576    1203  -2
   4  10   6    5576    1203   1
   5 -10 -11    -901     901  -2
   5  10   6    -901     901   1
  -8 -11   2      74    1256  -2
  -8  11   6      74    1256   1
  -7 -11   1    2354     718  -2
  -7  11   6    2354     718   1
  -6 -11   0   37413    2067  -2
  -6  11   6   37413    2067   1
  -5 -11  -1    2857     369  -2
  -5  11   6    2857     369   1
  -4 -11  -2   27611     953  -2
  -4  11   6   27611     953   1
  -3 -11  -3   69893    2356  -2
  -3  11   6   69893    2356   1
  -2 -11  -4   93125    2731  -2
  -2  11   6   93125    2731   1
  -1 -11  -5     319     309  -2
  -1  11   6     319     309   1
   0 -11  -6   38274    1557  -2
   0  11   6   38274    1557   1
   1 -11  -7   14461     900  -2
   1  11   6   14461     900   1
   2 -11  -8   12447     987  -2
   2  11   6   12447     987   1
   3 -11  -9   38283    2173  -2
   3  11   6   38283    2173   1
   4 -11 -10    2259     929  -2
   4  11   6    2259     929   1
   5 -11 -11   13619    1705  -2
   5  11   6   13619    1705   1
  -8 -12   2    -923    1111  -2
  -8  12   6    -923    1111   1
  -7 -12   1   11413    1964  -2
  -7  12   6   11413    1964   1
  -6 -12   0    4655     599  -2
  -6  12   6    4655     599   1
  -5 -12  -1   30383    2628  -2
  -5  12   6   30383    2628   1
  -4 -12  -2   31311    1264  -2
  -4  12   6   31311    1264   1
  -3 -12  -3    9111     554  -2
  -3  12   6    9111     554   1
  -2 -12  -4   69682    3517  -2
  -2  12   6   69682    3517   1
  -1 -12  -5   63872    2935  -2
  -1  12   6   63872    2935   1
   0 -12  -6   49763    2694  -2
   0  12   6   49763    2694   1
   1 -12  -7   10646     990  -2
   1  12   6   10646     990   1
   2 -12  -8    5754    1639  -2
   2  12   6    5754    1639   1
   3 -12  -9   36904    2948  -2
   3  12   6   36904    2948   1
   4 -12 -10    4121     741  -2
   4  12   6    4121     741   1
   5 -12 -11    1793     848  -2
   5  12   6    1793     848   1
  -7 -13   1    3596     658  -2
  -7  13   6    3596     658   1
  -6 -13   0   20527    1350  -2
  -6  13   6   20527    1350   1
  -5 -13  -1     265     384  -2
  -5  13   6     265     384   1
  -4 -13  -2    9951     841  -2
  -4  13   6    9951     841   1
  -3 -13  -3   25269    1184  -2
  -3  13   6   25269    1184   1
  -2 -13  -4   80622    3204  -2
  -2  13   6   80622    3204   1
  -1 -13  -5   20835    1512  -2
  -1  13   6   20835    1512   1
   0 -13  -6  118308    5143  -2
   0  13   6  118308    5143   1
   1 -13  -7   53417    2867  -2
   1  13   6   53417    2867   1
   2 -13  -8   14253    1010  -2
   2  13   6   14253    1010   1
   3 -13  -9   37411    2140  -2
   3  13   6   37411    2140   1
   4 -13 -10   10388    1138  -2
   4  13   6   10388    1138   1
  -7 -14   1    2618     615  -2
  -7  14   6    2618     615   1
  -6 -14   0    1132     647  -2
  -6  14   6    1132     647   1
  -5 -14  -1   20031    1022  -2
  -5  14   6   20031    1022   1
  -4 -14  -2    9934    1177  -2
  -4  14   6    9934    1177   1
  -3 -14  -3   13005     623  -2
  -3  14   6   13005     623   1
  -2 -14  -4    6920     725  -2
  -2  14   6    6920     725   1
  -1 -14  -5   54915    2911  -2
  -1  14   6   54915    2911   1
   0 -14  -6   17763    1016  -2
   0  14   6   17763    1016   1
   1 -14  -7   35527    2051  -2
   1  14   6   35527    2051   1
   2 -14  -8   14722     951  -2
   2  14   6   14722     951   1
   3 -14  -9   22420    1835  -2
   3  14   6   22420    1835   1
   4 -14 -10    1310     858  -2
   4  14   6    1310     858   1
  -7 -15   1    3256     519  -2
  -7  15   6    3256     519   1
  -6 -15   0    9792    1782  -2
  -6  15   6    9792    1782   1
  -5 -15  -1     182     458  -2
  -5  15   6     182     458   1
  -4 -15  -2   33416    2373  -2
  -4  15   6   33416    2373   1
  -3 -15  -3   11749     884  -2
  -3  15   6   11749     884   1
  -2 -15  -4   19855    2188  -2
  -2  15   6   19855    2188   1
  -1 -15  -5   12574    1711  -2
  -1  15   6   12574    1711   1
   0 -15  -6  112885    5709  -2
   0  15   6  112885    5709   1
   1 -15  -7   37545    1837  -2
   1  15   6   37545    1837   1
   2 -15  -8   23348    2013  -2
   2  15   6   23348    2013   1
   3 -15  -9    6588     670  -2
   3  15   6    6588     670   1
   4 -15 -10    7563     820  -2
   4  15   6    7563     820   1
  -6 -16   0    1031     547  -2
  -6  16   6    1031     547   1
  -5 -16  -1   10641    1279  -2
  -5  16   6   10641    1279   1
  -4 -16  -2     669     458  -2
  -4  16   6     669     458   1
  -3 -16  -3     821     418  -2
  -3  16   6     821     418   1
  -2 -16  -4    2544     497  -2
  -2  16   6    2544     497   1
  -1 -16  -5    5901     623  -2
  -1  16   6    5901     623   1
   0 -16  -6     818     425  -2
   0  16   6     818     425   1
   1 -16  -7    2228     553  -2
   1  16   6    2228     553   1
   2 -16  -8    8466     814  -2
   2  16   6    8466     814   1
   3 -16  -9    6246     693  -2
   3  16   6    6246     693   1
  -6 -17   0   10425    2264  -2
  -6  17   6   10425    2264   1
  -5 -17  -1     333     853  -2
  -5  17   6     333     853   1
  -4 -17  -2   15803    1639  -2
  -4  17   6   15803    1639   1
  -3 -17  -3     165     466  -2
  -3  17   6     165     466   1
  -2 -17  -4   36094    1676  -2
  -2  17   6   36094    1676   1
  -1 -17  -5   30685    1834  -2
  -1  17   6   30685    1834   1
   0 -17  -6   28485    1872  -2
   0  17   6   28485    1872   1
   1 -17  -7   21482    1928  -2
   1  17   6   21482    1928   1
   2 -17  -8    4704     541  -2
   2  17   6    4704     541   1
   3 -17  -9    2111     491  -2
   3  17   6    2111     491   1
  -5 -18  -1    3680     788  -2
  -5  18   6    3680     788   1
  -4 -18  -2    2348     444  -2
  -4  18   6    2348     444   1
  -3 -18  -3     844     407  -2
  -3  18   6     844     407   1
  -2 -18  -4    9576     713  -2
  -2  18   6    9576     713   1
  -1 -18  -5   13731    1366  -2
  -1  18   6   13731    1366   1
   0 -18  -6     795     407  -2
   0  18   6     795     407   1
   1 -18  -7    1924     463  -2
   1  18   6    1924     463   1
   2 -18  -8    6321     799  -2
   2  18   6    6321     799   1
  -5 -19  -1    1274     635  -2
  -5  19   6    1274     635   1
  -4 -19  -2   27525    2398  -2
  -4  19   6   27525    2398   1
  -3 -19  -3    1826     464  -2
  -3  19   6    1826     464   1
  -2 -19  -4   23903    1290  -2
  -2  19   6   23903    1290   1
  -1 -19  -5    5598     763  -2
  -1  19   6    5598     763   1
   0 -19  -6    6704     818  -2
   0  19   6    6704     818   1
   1 -19  -7    1928     833  -2
   1  19   6    1928     833   1
   2 -19  -8    2672     456  -2
   2  19   6    2672     456   1
  -4 -20  -2    1546     387  -2
  -4  20   6    1546     387   1
  -3 -20  -3    2548     970  -2
  -3  20   6    2548     970   1
  -2 -20  -4     924     422  -2
  -2  20   6     924     422   1
  -1 -20  -5   10415    1342  -2
  -1  20   6   10415    1342   1
   0 -20  -6    3820     549  -2
   0  20   6    3820     549   1
   1 -20  -7     302     409  -2
   1  20   6     302     409   1
  -3 -21  -3      43     431  -2
  -3  21   6      43     431   1
  -2 -21  -4   11360    1087  -2
  -2  21   6   11360    1087   1
  -1 -21  -5    1617     372  -2
  -1  21   6    1617     372   1
   0 -21  -6    2654     439  -2
   0  21   6    2654     439   1
  -9   0   7    2769    1025   1
  -7   0   7   85260    7521   1
  -5   0   7   34676    2411   1
  -3   0   7  164066    5309   1
  -1   0   7  114809    5692   1
   1   0   7   79077    3266   1
   3   0   7  108917    5561   1
   5   0   7   25554    2387   1
  -9  -1   2     129     615  -2
  -9   1   7     129     615   1
  -8  -1   1   28082    1869  -2
  -8   1   7   28082    1869   1
  -7  -1   0    2354     572  -2
  -7   1   7    2354     572   1
  -6  -1  -1   65636    2726  -2
  -6   1   7   65636    2726   1
  -5  -1  -2   90425    3246  -2
  -5   1   7   90425    3246   1
  -4  -1  -3   24374     743  -2
  -4   1   7   24374     743   1
  -3  -1  -4  182171    4373  -2
  -3   1   7  182171    4373   1
  -2  -1  -5   80118    1999  -2
  -2   1   7   80118    1999   1
  -1  -1  -6  365897   12610  -2
  -1   1   7  365897   12610   1
   0  -1  -7   20554     586  -2
   0   1   7   20554     586   1
   1  -1  -8  182496    5557  -2
   1   1   7  182496    5557   1
   2  -1  -9   76880    2635  -2
   2   1   7   76880    2635   1
   3  -1 -10   47084    2278  -2
   3   1   7   47084    2278   1
   4  -1 -11    2838     630  -2
   4   1   7    2838     630   1
   5  -1 -12    2436     825  -2
   5   1   7    2436     825   1
  -9  -2   2    6266     605  -2
  -9   2   7    6266     605   1
  -8  -2   1    1338     433  -2
  -8   2   7    1338     433   1
  -7  -2   0   19002    1718  -2
  -7   2   7   19002    1718   1
  -6  -2  -1    7080     731  -2
  -6   2   7    7080     731   1
  -5  -2  -2   20142     945  -2
  -5   2   7   20142     945   1
  -4  -2  -3   14566     514  -2
  -4   2   7   14566     514   1
  -3  -2  -4   77874    2255  -2
  -3   2   7   77874    2255   1
  -2  -2  -5   55261    1615  -2
  -2   2   7   55261    1615   1
  -1  -2  -6   47010    1459  -2
  -1   2   7   47010    1459   1
   0  -2  -7   35017     921  -2
   0   2   7   35017     921   1
   1  -2  -8   21774     749  -2
   1   2   7   21774     749   1
   2  -2  -9   12484     815  -2
   2   2   7   12484     815   1
   3  -2 -10   23240    1466  -2
   3   2   7   23240    1466   1
   4  -2 -11    1924     620  -2
   4   2   7    1924     620   1
   5  -2 -12   10053    1132  -2
   5   2   7   10053    1132   1
  -9  -3   2    6295     784  -2
  -9   3   7    6295     784   1
  -8  -3   1   31236    2249  -2
  -8   3   7   31236    2249   1
  -7  -3   0    4178     535  -2
  -7   3   7    4178     535   1
  -6  -3  -1   38484    1994  -2
  -6   3   7   38484    1994   1
  -5  -3  -2   71447    2410  -2
  -5   3   7   71447    2410   1
  -4  -3  -3   39442    1069  -2
  -4   3   7   39442    1069   1
  -3  -3  -4  119089    2963  -2
  -3   3   7  119089    2963   1
  -2  -3  -5  118979    3622  -2
  -2   3   7  118979    3622   1
  -1  -3  -6  165573    5033  -2
  -1   3   7  165573    5033   1
   0  -3  -7   14515     483  -2
   0   3   7   14515     483   1
   1  -3  -8  105771    3250  -2
   1   3   7  105771    3250   1
   2  -3  -9   89264    3016  -2
   2   3   7   89264    3016   1
   3  -3 -10   94011    4276  -2
   3   3   7   94011    4276   1
   4  -3 -11    6243    1231  -2
   4   3   7    6243    1231   1
   5  -3 -12    1042    1041  -2
   5   3   7    1042    1041   1
  -9  -4   2    6867     777  -2
  -9   4   7    6867     777   1
  -8  -4   1    1324     514  -2
  -8   4   7    1324     514   1
  -7  -4   0   15938    1207  -2
  -7   4   7   15938    1207   1
  -6  -4  -1    6872     642  -2
  -6   4   7    6872     642   1
  -5  -4  -2    8148     481  -2
  -5   4   7    8148     481   1
  -4  -4  -3   15660     537  -2
  -4   4   7   15660     537   1
  -3  -4  -4   33618     931  -2
  -3   4   7   33618     931   1
  -2  -4  -5   69098    1515  -2
  -2   4   7   69098    1515   1
  -1  -4  -6   20308     693  -2
  -1   4   7   20308     693   1
   0  -4  -7   26395     804  -2
   0   4   7   26395     804   1
   1  -4  -8   33746    1155  -2
   1   4   7   33746    1155   1
   2  -4  -9   20751    1118  -2
   2   4   7   20751    1118   1
   3  -4 -10    4926     667  -2
   3   4   7    4926     667   1
   4  -4 -11    2317     774  -2
   4   4   7    2317     774   1
   5  -4 -12    2924     918  -2
   5   4   7    2924     918   1
  -9  -5   2    4573     625  -2
  -9   5   7    4573     625   1
  -8  -5   1   10279     790  -2
  -8   5   7   10279     790   1
  -7  -5   0   46068    2181  -2
  -7   5   7   46068    2181   1
  -6  -5  -1   72363    2318  -2
  -6   5   7   72363    2318   1
  -5  -5  -2   18623     933  -2
  -5   5   7   18623     933   1
  -4  -5  -3   26169     800  -2
  -4   5   7   26169     800   1
  -3  -5  -4   97476    2896  -2
  -3   5   7   97476    2896   1
  -2  -5  -5  162611    4419  -2
  -2   5   7  162611    4419   1
  -1  -5  -6   77350    1800  -2
  -1   5   7   77350    1800   1
   0  -5  -7    4024     281  -2
   0   5   7    4024     281   1
   1  -5  -8   72419    2628  -2
   1   5   7   72419    2628   1
   2  -5  -9   90114    3309  -2
   2   5   7   90114    3309   1
   3  -5 -10   31436    2001  -2
   3   5   7   31436    2001   1
   4  -5 -11   32459    2845  -2
   4   5   7   32459    2845   1
   5  -5 -12     911    1178  -2
   5   5   7     911    1178   1
  -8  -6   1     628     468  -2
  -8   6   7     628     468   1
  -7  -6   0   27116    1076  -2
  -7   6   7   27116    1076   1
  -6  -6  -1    2021     427  -2
  -6   6   7    2021     427   1
  -5  -6  -2    5453     380  -2
  -5   6   7    5453     380   1
  -4  -6  -3   74414    2088  -2
  -4   6   7   74414    2088   1
  -3  -6  -4   18798     581  -2
  -3   6   7   18798     581   1
  -2  -6  -5   26287     690  -2
  -2   6   7   26287     690   1
  -1  -6  -6   20547     675  -2
  -1   6   7   20547     675   1
   0  -6  -7   37503    1151  -2
   0   6   7   37503    1151   1
   1  -6  -8   52232    1818  -2
   1   6   7   52232    1818   1
   2  -6  -9   10455     950  -2
   2   6   7   10455     950   1
   3  -6 -10    9634    1780  -2
   3   6   7    9634    1780   1
   4  -6 -11   19823    1596  -2
   4   6   7   19823    1596   1
   5  -6 -12    2081    1026  -2
   5   6   7    2081    1026   1
  -8  -7   1    5017     615  -2
  -8   7   7    5017     615   1
  -7  -7   0   32824    1426  -2
  -7   7   7   32824    1426   1
  -6  -7  -1   32821    1350  -2
  -6   7   7   32821    1350   1
  -5  -7  -2   57343    1894  -2
  -5   7   7   57343    1894   1
  -4  -7  -3  146818    4797  -2
  -4   7   7  146818    4797   1
  -3  -7  -4   40765    1329  -2
  -3   7   7   40765    1329   1
  -2  -7  -5  102750    2969  -2
  -2   7   7  102750    2969   1
  -1  -7  -6   73305    1857  -2
  -1   7   7   73305    1857   1
   0  -7  -7    2890     276  -2
   0   7   7    2890     276   1
   1  -7  -8   31911    1429  -2
   1   7   7   31911    1429   1
   2  -7  -9   30055    1685  -2
   2   7   7   30055    1685   1
   3  -7 -10   32592    2643  -2
   3   7   7   32592    2643   1
   4  -7 -11   28484    2663  -2
   4   7   7   28484    2663   1
   5  -7 -12    3737     805  -2
   5   7   7    3737     805   1
  -8  -8   1    2051     556  -2
  -8   8   7    2051     556   1
  -7  -8   0   11051     652  -2
  -7   8   7   11051     652   1
  -6  -8  -1    5290     523  -2
  -6   8   7    5290     523   1
  -5  -8  -2   29435    1336  -2
  -5   8   7   29435    1336   1
  -4  -8  -3   31805    1333  -2
  -4   8   7   31805    1333   1
  -3  -8  -4   13233     592  -2
  -3   8   7   13233     592   1
  -2  -8  -5   11934     562  -2
  -2   8   7   11934     562   1
  -1  -8  -6   20806     978  -2
  -1   8   7   20806     978   1
   0  -8  -7    6505     439  -2
   0   8   7    6505     439   1
   1  -8  -8   10446     737  -2
   1   8   7   10446     737   1
   2  -8  -9    3353     559  -2
   2   8   7    3353     559   1
   3  -8 -10   30330    1623  -2
   3   8   7   30330    1623   1
   4  -8 -11   25306    1694  -2
   4   8   7   25306    1694   1
   5  -8 -12    2164     861  -2
   5   8   7    2164     861   1
  -8  -9   1    4304    1154  -2
  -8   9   7    4304    1154   1
  -7  -9   0   21613    1269  -2
  -7   9   7   21613    1269   1
  -6  -9  -1   43870    1464  -2
  -6   9   7   43870    1464   1
  -5  -9  -2   27144    1328  -2
  -5   9   7   27144    1328   1
  -4  -9  -3   83339    2334  -2
  -4   9   7   83339    2334   1
  -3  -9  -4   77007    2267  -2
  -3   9   7   77007    2267   1
  -2  -9  -5   17030     907  -2
  -2   9   7   17030     907   1
  -1  -9  -6   64390    2052  -2
  -1   9   7   64390    2052   1
   0  -9  -7     224     282  -2
   0   9   7     224     282   1
   1  -9  -8   21809    1140  -2
   1   9   7   21809    1140   1
   2  -9  -9    4584     566  -2
   2   9   7    4584     566   1
   3  -9 -10   14624    1436  -2
   3   9   7   14624    1436   1
   4  -9 -11    3435     643  -2
   4   9   7    3435     643   1
   5  -9 -12    7915    1297  -2
   5   9   7    7915    1297   1
  -8 -10   1    6845    1610  -2
  -8  10   7    6845    1610   1
  -7 -10   0   13965    1650  -2
  -7  10   7   13965    1650   1
  -6 -10  -1   34100    1523  -2
  -6  10   7   34100    1523   1
  -5 -10  -2   33227    1138  -2
  -5  10   7   33227    1138   1
  -4 -10  -3   15767     740  -2
  -4  10   7   15767     740   1
  -3 -10  -4   86196    3091  -2
  -3  10   7   86196    3091   1
  -2 -10  -5    2074     424  -2
  -2  10   7    2074     424   1
  -1 -10  -6    2889     308  -2
  -1  10   7    2889     308   1
   0 -10  -7   22765     966  -2
   0  10   7   22765     966   1
   1 -10  -8    9794     705  -2
   1  10   7    9794     705   1
   2 -10  -9   11290    1064  -2
   2  10   7   11290    1064   1
   3 -10 -10   18489    1588  -2
   3  10   7   18489    1588   1
   4 -10 -11   20616    4284  -2
   4  10   7   20616    4284   1
  -8 -11   1    1613     855  -2
  -8  11   7    1613     855   1
  -7 -11   0    4773     675  -2
  -7  11   7    4773     675   1
  -6 -11  -1   20670    1071  -2
  -6  11   7   20670    1071   1
  -5 -11  -2   21942    1202  -2
  -5  11   7   21942    1202   1
  -4 -11  -3   14710     907  -2
  -4  11   7   14710     907   1
  -3 -11  -4   89929    3570  -2
  -3  11   7   89929    3570   1
  -2 -11  -5   10776     822  -2
  -2  11   7   10776     822   1
  -1 -11  -6   12113     679  -2
  -1  11   7   12113     679   1
   0 -11  -7     186     387  -2
   0  11   7     186     387   1
   1 -11  -8   40296    1933  -2
   1  11   7   40296    1933   1
   2 -11  -9   19697    1448  -2
   2  11   7   19697    1448   1
   3 -11 -10   15592    1066  -2
   3  11   7   15592    1066   1
   4 -11 -11    3951    1070  -2
   4  11   7    3951    1070   1
  -7 -12   0    9284    1427  -2
  -7  12   7    9284    1427   1
  -6 -12  -1   10955     901  -2
  -6  12   7   10955     901   1
  -5 -12  -2    9536     800  -2
  -5  12   7    9536     800   1
  -4 -12  -3   10261     998  -2
  -4  12   7   10261     998   1
  -3 -12  -4   26726    1375  -2
  -3  12   7   26726    1375   1
  -2 -12  -5   24088    1095  -2
  -2  12   7   24088    1095   1
  -1 -12  -6   10617    1007  -2
  -1  12   7   10617    1007   1
   0 -12  -7   50292    2321  -2
   0  12   7   50292    2321   1
   1 -12  -8   12428    1385  -2
   1  12   7   12428    1385   1
   2 -12  -9   12820    1416  -2
   2  12   7   12820    1416   1
   3 -12 -10    8522     790  -2
   3  12   7    8522     790   1
   4 -12 -11    4435     743  -2
   4  12   7    4435     743   1
  -7 -13   0     469     721  -2
  -7  13   7     469     721   1
  -6 -13  -1    5499     550  -2
  -6  13   7    5499     550   1
  -5 -13  -2   17813    1028  -2
  -5  13   7   17813    1028   1
  -4 -13  -3    2029     576  -2
  -4  13   7    2029     576   1
  -3 -13  -4   20115    1336  -2
  -3  13   7   20115    1336   1
   9   0  -1    6727    1078   1
   7   0   1    8552    1125   1
   5   0   3   11779    1112   1
   3   0   5   22098    1068   1
   1   0   7   55936    2212   1
  -2 -13  -5    8073     645  -2
  -2  13   7    8073     645   1
  -1 -13  -6   61853    2797  -2
  -1  13   7   61853    2797   1
   0 -13  -7    6966    3395  -2
   0  13   7    6966    3395   1
   1 -13  -8   12412    1155  -2
   1  13   7   12412    1155   1
   2 -13  -9   14606    1018  -2
   2  13   7   14606    1018   1
   3 -13 -10    7471     708  -2
   3  13   7    7471     708   1
   4 -13 -11    2381     569  -2
   4  13   7    2381     569   1
  -7 -14   0    1410     559  -2
  -7  14   7    1410     559   1
  -6 -14  -1    5957     730  -2
  -6  14   7    5957     730   1
  -5 -14  -2   10887     900  -2
  -5  14   7   10887     900   1
  -4 -14  -3   20213    1151  -2
  -4  14   7   20213    1151   1
  -3 -14  -4    9007    1583  -2
  -3  14   7    9007    1583   1
  -2 -14  -5   38425    2314  -2
  -2  14   7   38425    2314   1
  -1 -14  -6   31075    1887  -2
  -1  14   7   31075    1887   1
   0 -14  -7  109969    4785  -2
   0  14   7  109969    4785   1
   1 -14  -8    9241     844  -2
   1  14   7    9241     844   1
   2 -14  -9    9401     920  -2
   2  14   7    9401     920   1
   3 -14 -10    1173     869  -2
   3  14   7    1173     869   1
  -6 -15  -1    2276     649  -2
  -6  15   7    2276     649   1
  -5 -15  -2    6066     868  -2
  -5  15   7    6066     868   1
  -4 -15  -3     -70     336  -2
  -4  15   7     -70     336   1
  -3 -15  -4   14298    1422  -2
  -3  15   7   14298    1422   1
  -2 -15  -5   13532    1039  -2
  -2  15   7   13532    1039   1
  -1 -15  -6   34949    2045  -2
  -1  15   7   34949    2045   1
   0 -15  -7    6486     821  -2
   0  15   7    6486     821   1
   1 -15  -8   34761    1970  -2
   1  15   7   34761    1970   1
   2 -15  -9    2370     504  -2
   2  15   7    2370     504   1
   3 -15 -10   11177    1300  -2
   3  15   7   11177    1300   1
  -6 -16  -1    3758    1218  -2
  -6  16   7    3758    1218   1
  -5 -16  -2    3649     990  -2
  -5  16   7    3649     990   1
  -4 -16  -3   13902    2171  -2
  -4  16   7   13902    2171   1
  -3 -16  -4    4609     430  -2
  -3  16   7    4609     430   1
  -2 -16  -5   44953    2252  -2
  -2  16   7   44953    2252   1
  -1 -16  -6    1709     423  -2
  -1  16   7    1709     423   1
   0 -16  -7   94817    4157  -2
   0  16   7   94817    4157   1
   1 -16  -8    8953     827  -2
   1  16   7    8953     827   1
   2 -16  -9    1818     493  -2
   2  16   7    1818     493   1
   3 -16 -10     559     623  -2
   3  16   7     559     623   1
  -6 -17  -1   -1423    1423  -2
  -6  17   7   -1423    1423   1
  -5 -17  -2    5797    1707  -2
  -5  17   7    5797    1707   1
  -4 -17  -3    1143     420  -2
  -4  17   7    1143     420   1
  -3 -17  -4   13821    1451  -2
  -3  17   7   13821    1451   1
  -2 -17  -5    6258     585  -2
  -2  17   7    6258     585   1
  -1 -17  -6   15153    1167  -2
  -1  17   7   15153    1167   1
   0 -17  -7    2091     426  -2
   0  17   7    2091     426   1
   1 -17  -8   22693    1256  -2
   1  17   7   22693    1256   1
   2 -17  -9    7607    1025  -2
   2  17   7    7607    1025   1
  -5 -18  -2    1049     775  -2
  -5  18   7    1049     775   1
  -4 -18  -3   27750    1838  -2
  -4  18   7   27750    1838   1
  -3 -18  -4    1927     389  -2
  -3  18   7    1927     389   1
  -2 -18  -5   20544    1113  -2
  -2  18   7   20544    1113   1
  -1 -18  -6    2135     452  -2
  -1  18   7    2135     452   1
   0 -18  -7    6797     675  -2
   0  18   7    6797     675   1
   1 -18  -8    1220     481  -2
   1  18   7    1220     481   1
  -4 -19  -3     697    1423  -2
  -4  19   7     697    1423   1
  -3 -19  -4    2237     392  -2
  -3  19   7    2237     392   1
  -2 -19  -5     839     390  -2
  -2  19   7     839     390   1
  -1 -19  -6    1627     391  -2
  -1  19   7    1627     391   1
   0 -19  -7    1115     646  -2
   0  19   7    1115     646   1
   1 -19  -8   10214     816  -2
   1  19   7   10214     816   1
  -3 -20  -4    3310     358  -2
  -3  20   7    3310     358   1
  -2 -20  -5    9250     810  -2
  -2  20   7    9250     810   1
  -1 -20  -6     123     475  -2
  -1  20   7     123     475   1
   0 -20  -7    3290    1174  -2
   0  20   7    3290    1174   1
  -8   0   0   23660    1941  -2
  -8   0   8   23660    1941   1
  -6   0  -2   71280    3268  -2
  -6   0   8   71280    3268   1
  -4   0  -4   46525    2167  -2
  -4   0   8   46525    2167   1
  -2   0  -6  311884   11866  -2
  -2   0   8  311884   11866   1
   0   0  -8  719106   25098  -2
   0   0   8  719106   25098   1
   2   0 -10  127159    5627  -2
   2   0   8  127159    5627   1
   4   0 -12   27166    2478  -2
   4   0   8   27166    2478   1
  -9  -1   1    1723     499  -2
  -9   1   8    1723     499   1
  -8  -1   0    2329     564  -2
  -8   1   8    2329     564   1
  -7  -1  -1    5365     592  -2
  -7   1   8    5365     592   1
  -6  -1  -2    4746     579  -2
  -6   1   8    4746     579   1
  -5  -1  -3   97599    3515  -2
  -5   1   8   97599    3515   1
  -4  -1  -4    1832     260  -2
  -4   1   8    1832     260   1
  -3  -1  -5   16071     512  -2
  -3   1   8   16071     512   1
  -2  -1  -6   40160    1187  -2
  -2   1   8   40160    1187   1
  -1  -1  -7  230257    8027  -2
  -1   1   8  230257    8027   1
   0  -1  -8    5357     549  -2
   0   1   8    5357     549   1
   1  -1  -9   50092    1911  -2
   1   1   8   50092    1911   1
   2  -1 -10    5252     501  -2
   2   1   8    5252     501   1
   3  -1 -11  114108    3864  -2
   3   1   8  114108    3864   1
   4  -1 -12    1153     891  -2
   4   1   8    1153     891   1
   5  -1 -13    1594     847  -2
   5   1   8    1594     847   1
  -9  -2   1    7135     756  -2
  -9   2   8    7135     756   1
  -8  -2   0    7921     658  -2
  -8   2   8    7921     658   1
  -7  -2  -1    2038     555  -2
  -7   2   8    2038     555   1
  -6  -2  -2   72329    2609  -2
  -6   2   8   72329    2609   1
  -5  -2  -3   38923    1899  -2
  -5   2   8   38923    1899   1
  -4  -2  -4   49838    1323  -2
  -4   2   8   49838    1323   1
  -3  -2  -5   16134     507  -2
  -3   2   8   16134     507   1
  -2  -2  -6  363673    8983  -2
  -2   2   8  363673    8983   1
  -1  -2  -7   20730     646  -2
  -1   2   8   20730     646   1
   0  -2  -8  183631    4996  -2
   0   2   8  183631    4996   1
   1  -2  -9  122183    4359  -2
   1   2   8  122183    4359   1
   2  -2 -10   90351    3074  -2
   2   2   8   90351    3074   1
   3  -2 -11   30184    1711  -2
   3   2   8   30184    1711   1
   4  -2 -12   26287    1550  -2
   4   2   8   26287    1550   1
   5  -2 -13   17639    2244  -2
   5   2   8   17639    2244   1
  -9  -3   1    1107     644  -2
  -9   3   8    1107     644   1
  -8  -3   0     551     497  -2
  -8   3   8     551     497   1
  -7  -3  -1    3992     562  -2
  -7   3   8    3992     562   1
  -6  -3  -2   16022    1083  -2
  -6   3   8   16022    1083   1
  -5  -3  -3   62439    2834  -2
  -5   3   8   62439    2834   1
  -4  -3  -4   41886    1155  -2
  -4   3   8   41886    1155   1
  -3  -3  -5   42981    1068  -2
  -3   3   8   42981    1068   1
  -2  -3  -6  108128    2816  -2
  -2   3   8  108128    2816   1
  -1  -3  -7  129992    4547  -2
  -1   3   8  129992    4547   1
   0  -3  -8    2111     241  -2
   0   3   8    2111     241   1
   1  -3  -9   20479     865  -2
   1   3   8   20479     865   1
   2  -3 -10   14822     850  -2
   2   3   8   14822     850   1
   3  -3 -11   64285    2774  -2
   3   3   8   64285    2774   1
   4  -3 -12     232     933  -2
   4   3   8     232     933   1
   5  -3 -13     372     785  -2
   5   3   8     372     785   1
  -8  -4   0   12065     920  -2
  -8   4   8   12065     920   1
  -7  -4  -1    1809     429  -2
  -7   4   8    1809     429   1
  -6  -4  -2   24682    1281  -2
  -6   4   8   24682    1281   1
  -5  -4  -3   11389     707  -2
  -5   4   8   11389     707   1
  -4  -4  -4  157683    4535  -2
  -4   4   8  157683    4535   1
  -3  -4  -5    4599     290  -2
  -3   4   8    4599     290   1
  -2  -4  -6  231928    5524  -2
  -2   4   8  231928    5524   1
  -1  -4  -7   30909     876  -2
  -1   4   8   30909     876   1
   0  -4  -8   29044    1102  -2
   0   4   8   29044    1102   1
   1  -4  -9   38421    1423  -2
   1   4   8   38421    1423   1
   2  -4 -10   75192    2822  -2
   2   4   8   75192    2822   1
   3  -4 -11   71674    4967  -2
   3   4   8   71674    4967   1
   4  -4 -12   13267    1126  -2
   4   4   8   13267    1126   1
   5  -4 -13    2243    1151  -2
   5   4   8    2243    1151   1
  -8  -5   0     206     491  -2
  -8   5   8     206     491   1
  -7  -5  -1    1471     418  -2
  -7   5   8    1471     418   1
  -6  -5  -2   38976    4378  -2
  -6   5   8   38976    4378   1
  -5  -5  -3   36815    1781  -2
  -5   5   8   36815    1781   1
  -4  -5  -4  124532    3127  -2
  -4   5   8  124532    3127   1
  -3  -5  -5   38957    1334  -2
  -3   5   8   38957    1334   1
  -2  -5  -6   64172    2454  -2
  -2   5   8   64172    2454   1
  -1  -5  -7  100217    3559  -2
  -1   5   8  100217    3559   1
   0  -5  -8   14372     649  -2
   0   5   8   14372     649   1
   1  -5  -9    1293     391  -2
   1   5   8    1293     391   1
   2  -5 -10    1789     700  -2
   2   5   8    1789     700   1
   3  -5 -11   45711    3280  -2
   3   5   8   45711    3280   1
   4  -5 -12    1884     669  -2
   4   5   8    1884     669   1
   5  -5 -13     967     552  -2
   5   5   8     967     552   1
  -8  -6   0    6207     604  -2
  -8   6   8    6207     604   1
  -7  -6  -1    3311     859  -2
  -7   6   8    3311     859   1
  -6  -6  -2   55797    2387  -2
  -6   6   8   55797    2387   1
  -5  -6  -3    6152     434  -2
  -5   6   8    6152     434   1
  -4  -6  -4  218560    6264  -2
  -4   6   8  218560    6264   1
  -3  -6  -5    2816     283  -2
  -3   6   8    2816     283   1
  -2  -6  -6   73104    2743  -2
  -2   6   8   73104    2743   1
  -1  -6  -7   39979    1185  -2
  -1   6   8   39979    1185   1
   0  -6  -8   20272     808  -2
   0   6   8   20272     808   1
   1  -6  -9   51578    2144  -2
   1   6   8   51578    2144   1
   2  -6 -10   22933    4821  -2
   2   6   8   22933    4821   1
   3  -6 -11   36664    3031  -2
   3   6   8   36664    3031   1
   4  -6 -12    9928     852  -2
   4   6   8    9928     852   1
  -8  -7   0    2544     491  -2
  -8   7   8    2544     491   1
  -7  -7  -1   22403    1314  -2
  -7   7   8   22403    1314   1
  -6  -7  -2   20865    1403  -2
  -6   7   8   20865    1403   1
  -5  -7  -3   20547     825  -2
  -5   7   8   20547     825   1
  -4  -7  -4   61033    1949  -2
  -4   7   8   61033    1949   1
  -3  -7  -5    8338     501  -2
  -3   7   8    8338     501   1
  -2  -7  -6    8415     579  -2
  -2   7   8    8415     579   1
  -1  -7  -7   36770    1416  -2
  -1   7   8   36770    1416   1
   0  -7  -8   23936     915  -2
   0   7   8   23936     915   1
   1  -7  -9    1581     346  -2
   1   7   8    1581     346   1
   2  -7 -10   27669    1400  -2
   2   7   8   27669    1400   1
   3  -7 -11   43867    2212  -2
   3   7   8   43867    2212   1
   4  -7 -12    5515    1235  -2
   4   7   8    5515    1235   1
  -8  -8   0    8841    1164  -2
  -8   8   8    8841    1164   1
  -7  -8  -1    1780     378  -2
  -7   8   8    1780     378   1
  -6  -8  -2   83019    2839  -2
  -6   8   8   83019    2839   1
  -5  -8  -3    2304     490  -2
  -5   8   8    2304     490   1
  -4  -8  -4   45696    1454  -2
  -4   8   8   45696    1454   1
  -3  -8  -5   12324     751  -2
  -3   8   8   12324     751   1
  -2  -8  -6   17249     843  -2
  -2   8   8   17249     843   1
  -1  -8  -7    9701     559  -2
  -1   8   8    9701     559   1
   0  -8  -8   29219    1155  -2
   0   8   8   29219    1155   1
   1  -8  -9   90114    3597  -2
   1   8   8   90114    3597   1
   2  -8 -10   33239    1587  -2
   2   8   8   33239    1587   1
   3  -8 -11    3799     838  -2
   3   8   8    3799     838   1
   4  -8 -12    4836     896  -2
   4   8   8    4836     896   1
  -8  -9   0     402     610  -2
  -8   9   8     402     610   1
  -7  -9  -1   34819    1538  -2
  -7   9   8   34819    1538   1
  -6  -9  -2    3445     391  -2
  -6   9   8    3445     391   1
  -5  -9  -3   40148    3220  -2
  -5   9   8   40148    3220   1
  -4  -9  -4   23898    1575  -2
  -4   9   8   23898    1575   1
  -3  -9  -5   14337    1157  -2
  -3   9   8   14337    1157   1
  -2  -9  -6    1577     312  -2
  -2   9   8    1577     312   1
  -1  -9  -7   22460     926  -2
  -1   9   8   22460     926   1
   0  -9  -8   29677    1177  -2
   0   9   8   29677    1177   1
   2  -9 -10   32761    1613  -2
   2   9   8   32761    1613   1
   3  -9 -11   20250    1283  -2
   3   9   8   20250    1283   1
   4  -9 -12    3061     673  -2
   4   9   8    3061     673   1
  -8 -10   0   11884    1881  -2
  -8  10   8   11884    1881   1
  -7 -10  -1    2201     582  -2
  -7  10   8    2201     582   1
  -6 -10  -2   10507     633  -2
  -6  10   8   10507     633   1
  -5 -10  -3   12350     668  -2
  -5  10   8   12350     668   1
  -4 -10  -4   61112    2017  -2
  -4  10   8   61112    2017   1
  -3 -10  -5   34765    1746  -2
  -3  10   8   34765    1746   1
  -2 -10  -6    6430     449  -2
  -2  10   8    6430     449   1
  -1 -10  -7    9205     664  -2
  -1  10   8    9205     664   1
   0 -10  -8   52751    1871  -2
   0  10   8   52751    1871   1
   1 -10  -9   61917    2591  -2
   1  10   8   61917    2591   1
   2 -10 -10   10804     857  -2
   2  10   8   10804     857   1
   3 -10 -11    9006    1094  -2
   3  10   8    9006    1094   1
   4 -10 -12    7839    1314  -2
   4  10   8    7839    1314   1
  -7 -11  -1   13496    2019  -2
  -7  11   8   13496    2019   1
  -6 -11  -2     280     355  -2
  -6  11   8     280     355   1
  -5 -11  -3   24992    1000  -2
  -5  11   8   24992    1000   1
  -4 -11  -4   20229    1453  -2
  -4  11   8   20229    1453   1
  -3 -11  -5   27299    1101  -2
  -3  11   8   27299    1101   1
  -2 -11  -6   11913     854  -2
  -2  11   8   11913     854   1
  -1 -11  -7   37320    1746  -2
  -1  11   8   37320    1746   1
   0 -11  -8   57883    2839  -2
   0  11   8   57883    2839   1
   1 -11  -9     834     500  -2
   1  11   8     834     500   1
   2 -11 -10   17620    1090  -2
   2  11   8   17620    1090   1
   3 -11 -11    3254     655  -2
   3  11   8    3254     655   1
   4 -11 -12    2983     994  -2
   4  11   8    2983     994   1
  -7 -12  -1    3667     618  -2
  -7  12   8    3667     618   1
  -6 -12  -2    5015     615  -2
  -6  12   8    5015     615   1
  -5 -12  -3    8055     808  -2
  -5  12   8    8055     808   1
  -4 -12  -4   10393     632  -2
  -4  12   8   10393     632   1
  -3 -12  -5   41449    2468  -2
  -3  12   8   41449    2468   1
  -2 -12  -6   11750    1602  -2
  -2  12   8   11750    1602   1
  -1 -12  -7   10417     898  -2
  -1  12   8   10417     898   1
   0 -12  -8   37105    1602  -2
   0  12   8   37105    1602   1
   1 -12  -9   33111    1687  -2
   1  12   8   33111    1687   1
   2 -12 -10    1430     508  -2
   2  12   8    1430     508   1
   3 -12 -11    1497     538  -2
   3  12   8    1497     538   1
  -7 -13  -1    2638     626  -2
  -7  13   8    2638     626   1
  -6 -13  -2    1939     625  -2
  -6  13   8    1939     625   1
  -5 -13  -3   29820    1256  -2
  -5  13   8   29820    1256   1
  -4 -13  -4    3308     422  -2
  -4  13   8    3308     422   1
  -3 -13  -5   15358    1106  -2
  -3  13   8   15358    1106   1
  -2 -13  -6   12442     807  -2
  -2  13   8   12442     807   1
  -1 -13  -7   11781     862  -2
  -1  13   8   11781     862   1
   0 -13  -8   65382    3001  -2
   0  13   8   65382    3001   1
   1 -13  -9    1402     498  -2
   1  13   8    1402     498   1
   2 -13 -10   12798    1087  -2
   2  13   8   12798    1087   1
  -6 -14  -2    4012    1005  -2
  -6  14   8    4012    1005   1
  -5 -14  -3     802     638  -2
  -5  14   8     802     638   1
  -4 -14  -4    4968     786  -2
  -4  14   8    4968     786   1
  -3 -14  -5   43732    2448  -2
  -3  14   8   43732    2448   1
  -2 -14  -6   15822    1142  -2
  -2  14   8   15822    1142   1
  -1 -14  -7    9643     689  -2
  -1  14   8    9643     689   1
   0 -14  -8     284     438  -2
   0  14   8     284     438   1
   1 -14  -9    4598     530  -2
   1  14   8    4598     530   1
   2 -14 -10     990     472  -2
   2  14   8     990     472   1
   3 -14 -11    -281     410  -2
   3  14   8    -281     410   1
  -6 -15  -2    4282     906  -2
  -6  15   8    4282     906   1
  -5 -15  -3   11873    1106  -2
  -5  15   8   11873    1106   1
  -4 -15  -4    5868     664  -2
  -4  15   8    5868     664   1
  -3 -15  -5   10704     717  -2
  -3  15   8   10704     717   1
  -2 -15  -6   26366    1528  -2
  -2  15   8   26366    1528   1
  -1 -15  -7   30661    1774  -2
  -1  15   8   30661    1774   1
   0 -15  -8    7583     655  -2
   0  15   8    7583     655   1
   1 -15  -9    3220     540  -2
   1  15   8    3220     540   1
   2 -15 -10   12764    1589  -2
   2  15   8   12764    1589   1
  -6 -16  -2    1306    1325  -2
  -6  16   8    1306    1325   1
  -5 -16  -3    1005     657  -2
  -5  16   8    1005     657   1
  -4 -16  -4    2631     882  -2
  -4  16   8    2631     882   1
  -3 -16  -5   14429    1070  -2
  -3  16   8   14429    1070   1
  -2 -16  -6    7709     709  -2
  -2  16   8    7709     709   1
  -1 -16  -7   10909     918  -2
  -1  16   8   10909     918   1
   0 -16  -8    -163     390  -2
   0  16   8    -163     390   1
   1 -16  -9   10744    1044  -2
   1  16   8   10744    1044   1
   2 -16 -10     590     394  -2
   2  16   8     590     394   1
  -5 -17  -3    1556     799  -2
  -5  17   8    1556     799   1
  -4 -17  -4    4450     917  -2
  -4  17   8    4450     917   1
  -3 -17  -5    4073     437  -2
  -3  17   8    4073     437   1
  -2 -17  -6    4304     532  -2
  -2  17   8    4304     532   1
  -1 -17  -7   22759    2123  -2
  -1  17   8   22759    2123   1
   0 -17  -8   12208    1418  -2
   0  17   8   12208    1418   1
   1 -17  -9    7654     902  -2
   1  17   8    7654     902   1
  -4 -18  -4     244     480  -2
  -4  18   8     244     480   1
  -3 -18  -5    1987     374  -2
  -3  18   8    1987     374   1
  -2 -18  -6    5624     603  -2
  -2  18   8    5624     603   1
  -1 -18  -7    2378    1520  -2
  -1  18   8    2378    1520   1
   0 -18  -8     204     487  -2
   0  18   8     204     487   1
  -3 -19  -5    5381     550  -2
  -3  19   8    5381     550   1
  -2 -19  -6    2410     334  -2
  -2  19   8    2410     334   1
  -1 -19  -7   12110     803  -2
  -1  19   8   12110     803   1
  -7   0   9     276    1138   1
  -5   0   9   16318    1687   1
  -3   0   9    4653     714   1
  -1   0   9   28655    1450   1
  -1   0   9   18664    1307   1
   1   0   9   18616    1395   1
   3   0   9   46431    3079   1
  -8  -1  -1   11685    1166  -2
  -8   1   9   11685    1166   1
  -7  -1  -2    1664     551  -2
  -7   1   9    1664     551   1
  -6  -1  -3   48911    1670  -2
  -6   1   9   48911    1670   1
  -5  -1  -4   12221     735  -2
  -5   1   9   12221     735   1
  -4  -1  -5   13625     652  -2
  -4   1   9   13625     652   1
  -3  -1  -6    1797     291  -2
  -3   1   9    1797     291   1
  -2  -1  -7   60280    1804  -2
  -2   1   9   60280    1804   1
  -1  -1  -8   41122    1282  -2
  -1   1   9   41122    1282   1
   0  -1  -9   19245     864  -2
   0   1   9   19245     864   1
   1  -1 -10    8192     613  -2
   1   1   9    8192     613   1
   2  -1 -11   22664    1173  -2
   2   1   9   22664    1173   1
   3  -1 -12   26213    1435  -2
   3   1   9   26213    1435   1
   4  -1 -13   13801    1517  -2
   4   1   9   13801    1517   1
  -8  -2  -1     790     499  -2
  -8   2   9     790     499   1
  -7  -2  -2    1767     557  -2
  -7   2   9    1767     557   1
  -6  -2  -3   14270     824  -2
  -6   2   9   14270     824   1
  -5  -2  -4   35454    1510  -2
  -5   2   9   35454    1510   1
  -4  -2  -5   21894    1060  -2
  -4   2   9   21894    1060   1
  -3  -2  -6   25662     979  -2
  -3   2   9   25662     979   1
  -2  -2  -7   16230     754  -2
  -2   2   9   16230     754   1
  -1  -2  -8  157465    4801  -2
  -1   2   9  157465    4801   1
  -3   0  11   39852    5116   1
   7   0   3   29405    2546   1
   5   0   5   75166    3953   1
   3   0   7   92431    4663   1
   1   0   9   12510     921   1
   0  -2  -9     742     307  -2
   0   2   9     742     307   1
   1  -2 -10   19871    1025  -2
   1   2   9   19871    1025   1
   2  -2 -11   16250     973  -2
   2   2   9   16250     973   1
   3  -2 -12   44481    2250  -2
   3   2   9   44481    2250   1
   4  -2 -13     457     865  -2
   4   2   9     457     865   1
  -8  -3  -1   13184     857  -2
  -8   3   9   13184     857   1
  -7  -3  -2    6619     878  -2
  -7   3   9    6619     878   1
  -6  -3  -3   35072    1531  -2
  -6   3   9   35072    1531   1
  -5  -3  -4   15956    1183  -2
  -5   3   9   15956    1183   1
  -4  -3  -5   54022    1711  -2
  -4   3   9   54022    1711   1
  -3  -3  -6   15270     652  -2
  -3   3   9   15270     652   1
  -2  -3  -7   95947    2971  -2
  -2   3   9   95947    2971   1
  -1  -3  -8   16282     606  -2
  -1   3   9   16282     606   1
   0  -3  -9   86460    2899  -2
   0   3   9   86460    2899   1
   1  -3 -10     102     427  -2
   1   3   9     102     427   1
   2  -3 -11   15371     933  -2
   2   3   9   15371     933   1
   3  -3 -12   18354    1277  -2
   3   3   9   18354    1277   1
   4  -3 -13    3297    2673  -2
   4   3   9    3297    2673   1
  -8  -4  -1     706     466  -2
  -8   4   9     706     466   1
  -7  -4  -2    1166     497  -2
  -7   4   9    1166     497   1
  -6  -4  -3   24288    1318  -2
  -6   4   9   24288    1318   1
  -5  -4  -4   27442    1277  -2
  -5   4   9   27442    1277   1
  -4  -4  -5   20842     781  -2
  -4   4   9   20842     781   1
  -3  -4  -6   27208    1020  -2
  -3   4   9   27208    1020   1
  -2  -4  -7   30264    1168  -2
  -2   4   9   30264    1168   1
  -1  -4  -8   50302    1890  -2
  -1   4   9   50302    1890   1
   0  -4  -9    6369     397  -2
   0   4   9    6369     397   1
   1  -4 -10   44439    3190  -2
   1   4   9   44439    3190   1
   2  -4 -11    6286     732  -2
   2   4   9    6286     732   1
   3  -4 -12   35019    2039  -2
   3   4   9   35019    2039   1
   4  -4 -13    3123     866  -2
   4   4   9    3123     866   1
  -8  -5  -1    3931     501  -2
  -8   5   9    3931     501   1
  -7  -5  -2   10430     606  -2
  -7   5   9   10430     606   1
  -6  -5  -3   30547    1305  -2
  -6   5   9   30547    1305   1
  -5  -5  -4   13222     723  -2
  -5   5   9   13222     723   1
  -4  -5  -5   63928    3779  -2
  -4   5   9   63928    3779   1
  -3  -5  -6   10757     709  -2
  -3   5   9   10757     709   1
  -2  -5  -7   86970    2724  -2
  -2   5   9   86970    2724   1
  -1  -5  -8    1249     271  -2
  -1   5   9    1249     271   1
   0  -5  -9   82493    2594  -2
   0   5   9   82493    2594   1
   1  -5 -10   23702    1472  -2
   1   5   9   23702    1472   1
   2  -5 -11   14572    1168  -2
   2   5   9   14572    1168   1
   3  -5 -12    4114     712  -2
   3   5   9    4114     712   1
   4  -5 -13   36587    1754  -2
   4   5   9   36587    1754   1
  -8  -6  -1     544     469  -2
  -8   6   9     544     469   1
  -7  -6  -2     949     384  -2
  -7   6   9     949     384   1
  -6  -6  -3   30182    1408  -2
  -6   6   9   30182    1408   1
  -5  -6  -4   44943    4179  -2
  -5   6   9   44943    4179   1
  -4  -6  -5    9491     536  -2
  -4   6   9    9491     536   1
  -3  -6  -6    8431     586  -2
  -3   6   9    8431     586   1
  -2  -6  -7   12527     808  -2
  -2   6   9   12527     808   1
  -1  -6  -8   56170    2101  -2
  -1   6   9   56170    2101   1
   0  -6  -9    2962     397  -2
   0   6   9    2962     397   1
   1  -6 -10   75042    2408  -2
   1   6   9   75042    2408   1
   2  -6 -11   16115    1024  -2
   2   6   9   16115    1024   1
   3  -6 -12    4225     563  -2
   3   6   9    4225     563   1
   4  -6 -13     115     496  -2
   4   6   9     115     496   1
  -8  -7  -1    2154     648  -2
  -8   7   9    2154     648   1
  -7  -7  -2    3519     478  -2
  -7   7   9    3519     478   1
  -6  -7  -3   15219    1821  -2
  -6   7   9   15219    1821   1
  -5  -7  -4    8061     548  -2
  -5   7   9    8061     548   1
  -4  -7  -5   76241    2165  -2
  -4   7   9   76241    2165   1
  -3  -7  -6    8343     600  -2
  -3   7   9    8343     600   1
  -2  -7  -7   32297    1325  -2
  -2   7   9   32297    1325   1
  -1  -7  -8    1522     294  -2
  -1   7   9    1522     294   1
   0  -7  -9   58929    1934  -2
   0   7   9   58929    1934   1
   1  -7 -10   15100     843  -2
   1   7   9   15100     843   1
   2  -7 -11   20324    1384  -2
   2   7   9   20324    1384   1
   3  -7 -12    2963     530  -2
   3   7   9    2963     530   1
   4  -7 -13   11044    1311  -2
   4   7   9   11044    1311   1
  -8  -8  -1    1025     478  -2
  -8   8   9    1025     478   1
  -7  -8  -2    3704     525  -2
  -7   8   9    3704     525   1
  -6  -8  -3   26358    1398  -2
  -6   8   9   26358    1398   1
  -5  -8  -4   39746    1635  -2
  -5   8   9   39746    1635   1
  -4  -8  -5    3241     512  -2
  -4   8   9    3241     512   1
  -3  -8  -6   34081    1570  -2
  -3   8   9   34081    1570   1
  -2  -8  -7    4935     451  -2
  -2   8   9    4935     451   1
  -1  -8  -8   87787    2964  -2
  -1   8   9   87787    2964   1
   0  -8  -9    2759     653  -2
   0   8   9    2759     653   1
   1  -8 -10   53345    2055  -2
   1   8   9   53345    2055   1
   2  -8 -11   15599    1001  -2
   2   8   9   15599    1001   1
   3  -8 -12    1532     541  -2
   3   8   9    1532     541   1
  -7  -9  -2    8268     743  -2
  -7   9   9    8268     743   1
  -6  -9  -3    3017     397  -2
  -6   9   9    3017     397   1
  -5  -9  -4    2233     452  -2
  -5   9   9    2233     452   1
  -4  -9  -5  119096    4782  -2
  -4   9   9  119096    4782   1
  -3  -9  -6    6598     940  -2
  -3   9   9    6598     940   1
  -2  -9  -7    4720     808  -2
  -2   9   9    4720     808   1
  -1  -9  -8      66    1657  -2
  -1   9   9      66    1657   1
   0  -9  -9   83189    2640  -2
   0   9   9   83189    2640   1
   1  -9 -10   23235    1126  -2
   1   9   9   23235    1126   1
   2  -9 -11    8730    1003  -2
   2   9   9    8730    1003   1
   3  -9 -12    6769    1022  -2
   3   9   9    6769    1022   1
  -7 -10  -2     645     955  -2
  -7  10   9     645     955   1
  -6 -10  -3    2322     378  -2
  -6  10   9    2322     378   1
  -5 -10  -4   23078    1042  -2
  -5  10   9   23078    1042   1
  -4 -10  -5    4494     762  -2
  -4  10   9    4494     762   1
  -3 -10  -6   47460    2132  -2
  -3  10   9   47460    2132   1
  -2 -10  -7   13549    1029  -2
  -2  10   9   13549    1029   1
  -1 -10  -8   60709    2302  -2
  -1  10   9   60709    2302   1
   0 -10  -9   40694    1653  -2
   0  10   9   40694    1653   1
   1 -10 -10   17429    1028  -2
   1  10   9   17429    1028   1
   2 -10 -11   12602     901  -2
   2  10   9   12602     901   1
   3 -10 -12    3479     652  -2
   3  10   9    3479     652   1
  -7 -11  -2    3166    1048  -2
  -7  11   9    3166    1048   1
  -6 -11  -3    3224     841  -2
  -6  11   9    3224     841   1
  -5 -11  -4    6087     494  -2
  -5  11   9    6087     494   1
  -4 -11  -5   52965    2390  -2
  -4  11   9   52965    2390   1
  -3 -11  -6   35509    1868  -2
  -3  11   9   35509    1868   1
  -2 -11  -7   18144     934  -2
  -2  11   9   18144     934   1
  -1 -11  -8     995     344  -2
  -1  11   9     995     344   1
   0 -11  -9   33259    1598  -2
   0  11   9   33259    1598   1
   1 -11 -10   11630     794  -2
   1  11   9   11630     794   1
   2 -11 -11    5672     638  -2
   2  11   9    5672     638   1
   3 -11 -12    2168     424  -2
   3  11   9    2168     424   1
  -7 -12  -2     926     447  -2
  -7  12   9     926     447   1
  -6 -12  -3    3218     761  -2
  -6  12   9    3218     761   1
  -5 -12  -4   16154    1211  -2
  -5  12   9   16154    1211   1
  -4 -12  -5    3857     453  -2
  -4  12   9    3857     453   1
  -3 -12  -6   38427    2489  -2
  -3  12   9   38427    2489   1
  -2 -12  -7    8642     716  -2
  -2  12   9    8642     716   1
  -1 -12  -8   33047    1505  -2
  -1  12   9   33047    1505   1
   0 -12  -9    4822     568  -2
   0  12   9    4822     568   1
   1 -12 -10    4432     596  -2
   1  12   9    4432     596   1
   2 -12 -11   16975    1327  -2
   2  12   9   16975    1327   1
  -6 -13  -3     774     643  -2
  -6  13   9     774     643   1
  -5 -13  -4    5075     729  -2
  -5  13   9    5075     729   1
  -4 -13  -5    9858     891  -2
  -4  13   9    9858     891   1
  -3 -13  -6   27930    2206  -2
  -3  13   9   27930    2206   1
  -2 -13  -7   14178     882  -2
  -2  13   9   14178     882   1
  -1 -13  -8     348     620  -2
  -1  13   9     348     620   1
   0 -13  -9   20495    1162  -2
   0  13   9   20495    1162   1
   1 -13 -10    3308     775  -2
   1  13   9    3308     775   1
   2 -13 -11      66     394  -2
   2  13   9      66     394   1
  -6 -14  -3    4660    1476  -2
  -6  14   9    4660    1476   1
  -5 -14  -4    5658     913  -2
  -5  14   9    5658     913   1
  -4 -14  -5     389     523  -2
  -4  14   9     389     523   1
  -3 -14  -6   24648    1578  -2
  -3  14   9   24648    1578   1
  -2 -14  -7    7196    1141  -2
  -2  14   9    7196    1141   1
  -1 -14  -8    4049     741  -2
  -1  14   9    4049     741   1
   0 -14  -9    5390     575  -2
   0  14   9    5390     575   1
   1 -14 -10    7550     918  -2
   1  14   9    7550     918   1
   2 -14 -11    6602     594  -2
   2  14   9    6602     594   1
  -5 -15  -4    2785     869  -2
  -5  15   9    2785     869   1
  -4 -15  -5     626     609  -2
  -4  15   9     626     609   1
  -3 -15  -6    7276     729  -2
  -3  15   9    7276     729   1
  -2 -15  -7    1942     588  -2
  -2  15   9    1942     588   1
  -1 -15  -8    3046     628  -2
  -1  15   9    3046     628   1
   0 -15  -9    5069     899  -2
   0  15   9    5069     899   1
   1 -15 -10     898     361  -2
   1  15   9     898     361   1
  -5 -16  -4    7220    2749  -2
  -5  16   9    7220    2749   1
  -4 -16  -5    -103     750  -2
  -4  16   9    -103     750   1
  -3 -16  -6    5722     947  -2
  -3  16   9    5722     947   1
  -2 -16  -7    3092     694  -2
  -2  16   9    3092     694   1
  -1 -16  -8    5025     875  -2
  -1  16   9    5025     875   1
   0 -16  -9     497     796  -2
   0  16   9     497     796   1
  -4 -17  -5     515     464  -2
  -4  17   9     515     464   1
  -3 -17  -6    1645     670  -2
  -3  17   9    1645     670   1
  -2 -17  -7    7390     858  -2
  -2  17   9    7390     858   1
  -1 -17  -8    3979     917  -2
  -1  17   9    3979     917   1
   0 -17  -9    -263     945  -2
   0  17   9    -263     945   1
  -2 -18  -7    6382    1952  -2
  -2  18   9    6382    1952   1
  -8   0  -2    9142    1298  -2
  -8   0  10    9142    1298   1
  -6   0  -4    2878     642  -2
  -6   0  10    2878     642   1
  -4   0  -6   14935    1368  -2
  -4   0  10   14935    1368   1
  -2   0  -8   96376    4901  -2
  -2   0  10   96376    4901   1
   0   0 -10   83361    4350  -2
   0   0  10   83361    4350   1
   2   0 -12   72589    3882  -2
   2   0  10   72589    3882   1
  -8  -1  -2    1178     560  -2
  -8   1  10    1178     560   1
  -7  -1  -3    6947     827  -2
  -7   1  10    6947     827   1
  -6  -1  -4    5605     873  -2
  -6   1  10    5605     873   1
  -5  -1  -5   16889    1242  -2
  -5   1  10   16889    1242   1
  -4  -1  -6    1717     359  -2
  -4   1  10    1717     359   1
  -3  -1  -7   71390    2435  -2
  -3   1  10   71390    2435   1
  -2  -1  -8    5678     626  -2
  -2   1  10    5678     626   1
  -1  -1  -9    6398     373  -2
  -1   1  10    6398     373   1
   0  -1 -10   16686     966  -2
   0   1  10   16686     966   1
   1  -1 -11   33187    1476  -2
   1   1  10   33187    1476   1
   2  -1 -12    2737     512  -2
   2   1  10    2737     512   1
   3  -1 -13     442     765  -2
   3   1  10     442     765   1
  -8  -2  -2    6516    1296  -2
  -8   2  10    6516    1296   1
  -7  -2  -3   22556    1285  -2
  -7   2  10   22556    1285   1
  -6  -2  -4   15315     897  -2
  -6   2  10   15315     897   1
  -4  -2  -6   11782     638  -2
  -4   2  10   11782     638   1
  -3  -2  -7   21744     919  -2
  -3   2  10   21744     919   1
  -2  -2  -8   90841    2535  -2
  -2   2  10   90841    2535   1
  -1  -2  -9   26375     968  -2
  -1   2  10   26375     968   1
   0  -2 -10  138838    4579  -2
   0   2  10  138838    4579   1
   1  -2 -11    1315     485  -2
   1   2  10    1315     485   1
   2  -2 -12   39117    1761  -2
   2   2  10   39117    1761   1
   3  -2 -13    -295     575  -2
   3   2  10    -295     575   1
  -8  -3  -2    4491     614  -2
  -8   3  10    4491     614   1
  -7  -3  -3   11795    1950  -2
  -7   3  10   11795    1950   1
  -6  -3  -4   21324    1041  -2
  -6   3  10   21324    1041   1
  -5  -3  -5   10117     772  -2
  -5   3  10   10117     772   1
  -4  -3  -6     189     436  -2
  -4   3  10     189     436   1
  -3  -3  -7  112426    3488  -2
  -3   3  10  112426    3488   1
  -2  -3  -8   17425     793  -2
  -2   3  10   17425     793   1
  -1  -3  -9     200     368  -2
  -1   3  10     200     368   1
   0  -3 -10   14655     725  -2
   0   3  10   14655     725   1
   1  -3 -11   56627    2215  -2
   1   3  10   56627    2215   1
   2  -3 -12    4131     642  -2
   2   3  10    4131     642   1
   3  -3 -13    5423     811  -2
   3   3  10    5423     811   1
  -8  -4  -2    2985     459  -2
  -8   4  10    2985     459   1
  -7  -4  -3   31480    1525  -2
  -7   4  10   31480    1525   1
  -6  -4  -4   30503    1691  -2
  -6   4  10   30503    1691   1
  -5  -4  -5   27769    1097  -2
  -5   4  10   27769    1097   1
  -4  -4  -6   56862    2435  -2
  -4   4  10   56862    2435   1
  -3  -4  -7    3386     385  -2
  -3   4  10    3386     385   1
  -2  -4  -8   78059    2654  -2
  -2   4  10   78059    2654   1
  -1  -4  -9   33596    2054  -2
  -1   4  10   33596    2054   1
   0  -4 -10   66954    2335  -2
   0   4  10   66954    2335   1
   1  -4 -11    3926     413  -2
   1   4  10    3926     413   1
   2  -4 -12   29614    1433  -2
   2   4  10   29614    1433   1
   3  -4 -13    3098     550  -2
   3   4  10    3098     550   1
  -8  -5  -2     720     373  -2
  -8   5  10     720     373   1
  -7  -5  -3    1448     708  -2
  -7   5  10    1448     708   1
  -6  -5  -4    3454     520  -2
  -6   5  10    3454     520   1
  -5  -5  -5   10609     800  -2
  -5   5  10   10609     800   1
  -4  -5  -6    8111     882  -2
  -4   5  10    8111     882   1
  -3  -5  -7   33831    1899  -2
  -3   5  10   33831    1899   1
  -2  -5  -8    2177     621  -2
  -2   5  10    2177     621   1
  -1  -5  -9   23109    1262  -2
  -1   5  10   23109    1262   1
   0  -5 -10   11872     650  -2
   0   5  10   11872     650   1
   1  -5 -11   73399    2528  -2
   1   5  10   73399    2528   1
   2  -5 -12    2159     479  -2
   2   5  10    2159     479   1
   3  -5 -13    5536     720  -2
   3   5  10    5536     720   1
  -8  -6  -2    1458     629  -2
  -8   6  10    1458     629   1
  -7  -6  -3   19620    1291  -2
  -7   6  10   19620    1291   1
  -6  -6  -4    6270     602  -2
  -6   6  10    6270     602   1
  -5  -6  -5   25203    1492  -2
  -5   6  10   25203    1492   1
  -4  -6  -6  100807    3167  -2
  -4   6  10  100807    3167   1
  -3  -6  -7   20113    1166  -2
  -3   6  10   20113    1166   1
  -2  -6  -8   21092    1499  -2
  -2   6  10   21092    1499   1
  -1  -6  -9   74602    2565  -2
  -1   6  10   74602    2565   1
   0  -6 -10   55887    1853  -2
   0   6  10   55887    1853   1
   1  -6 -11   20852    1087  -2
   1   6  10   20852    1087   1
   2  -6 -12   23547    1544  -2
   2   6  10   23547    1544   1
   3  -6 -13    1334     554  -2
   3   6  10    1334     554   1
  -7  -7  -3    4845     631  -2
  -7   7  10    4845     631   1
  -6  -7  -4    4493     617  -2
  -6   7  10    4493     617   1
  -5  -7  -5    2031     437  -2
  -5   7  10    2031     437   1
  -4  -7  -6   13610     879  -2
  -4   7  10   13610     879   1
  -3  -7  -7   41797    1739  -2
  -3   7  10   41797    1739   1
  -2  -7  -8   24957    1369  -2
  -2   7  10   24957    1369   1
  -1  -7  -9   13616     805  -2
  -1   7  10   13616     805   1
   0  -7 -10    4890     410  -2
   0   7  10    4890     410   1
   1  -7 -11   76218    3475  -2
   1   7  10   76218    3475   1
   2  -7 -12    6342     548  -2
   2   7  10    6342     548   1
   3  -7 -13    1161     395  -2
   3   7  10    1161     395   1
  -7  -8  -3    2417     886  -2
  -7   8  10    2417     886   1
  -6  -8  -4    -383     383  -2
  -6   8  10    -383     383   1
  -5  -8  -5   23618    1262  -2
  -5   8  10   23618    1262   1
  -4  -8  -6   69532    2443  -2
  -4   8  10   69532    2443   1
  -3  -8  -7   27927    1467  -2
  -3   8  10   27927    1467   1
  -2  -8  -8   31705    1779  -2
  -2   8  10   31705    1779   1
  -1  -8  -9   49761    1818  -2
  -1   8  10   49761    1818   1
   0  -8 -10   31389    1230  -2
   0   8  10   31389    1230   1
   1  -8 -11    3211     478  -2
   1   8  10    3211     478   1
   2  -8 -12    6687    1475  -2
   2   8  10    6687    1475   1
  -7  -9  -3    2775     434  -2
  -7   9  10    2775     434   1
  -6  -9  -4    2863     538  -2
  -6   9  10    2863     538   1
  -5  -9  -5    3054     586  -2
  -5   9  10    3054     586   1
  -4  -9  -6   14002     898  -2
  -4   9  10   14002     898   1
  -3  -9  -7   18849    1001  -2
  -3   9  10   18849    1001   1
  -2  -9  -8   34897    1579  -2
  -2   9  10   34897    1579   1
  -1  -9  -9   22996    1097  -2
  -1   9  10   22996    1097   1
   0  -9 -10   22193    1033  -2
   0   9  10   22193    1033   1
   1  -9 -11   34411    1442  -2
   1   9  10   34411    1442   1
   2  -9 -12    2197     656  -2
   2   9  10    2197     656   1
  -7 -10  -3       3     525  -2
  -7  10  10       3     525   1
  -6 -10  -4     748     551  -2
  -6  10  10     748     551   1
  -5 -10  -5   16920    1360  -2
  -5  10  10   16920    1360   1
  -4 -10  -6   11602    1124  -2
  -4  10  10   11602    1124   1
  -3 -10  -7   22594    1235  -2
  -3  10  10   22594    1235   1
  -2 -10  -8   11511     765  -2
  -2  10  10   11511     765   1
  -1 -10  -9   20371     975  -2
  -1  10  10   20371     975   1
   0 -10 -10   40992    1844  -2
   0  10  10   40992    1844   1
   1 -10 -11    1111     642  -2
   1  10  10    1111     642   1
   2 -10 -12    2815     419  -2
   2  10  10    2815     419   1
  -6 -11  -4    3838     489  -2
  -6  11  10    3838     489   1
  -5 -11  -5    1424     595  -2
  -5  11  10    1424     595   1
  -4 -11  -6    3335     627  -2
  -4  11  10    3335     627   1
  -3 -11  -7   17571    1196  -2
  -3  11  10   17571    1196   1
  -2 -11  -8   18941    1086  -2
  -2  11  10   18941    1086   1
  -1 -11  -9   14011    1031  -2
  -1  11  10   14011    1031   1
   0 -11 -10   13446     906  -2
   0  11  10   13446     906   1
   1 -11 -11   11730     859  -2
   1  11  10   11730     859   1
   2 -11 -12    7000     638  -2
   2  11  10    7000     638   1
  -6 -12  -4     445     761  -2
  -6  12  10     445     761   1
  -5 -12  -5    2505     609  -2
  -5  12  10    2505     609   1
  -4 -12  -6    5391     614  -2
  -4  12  10    5391     614   1
  -3 -12  -7   11100     918  -2
  -3  12  10   11100     918   1
  -2 -12  -8    1062     636  -2
  -2  12  10    1062     636   1
  -1 -12  -9    5027     803  -2
  -1  12  10    5027     803   1
   0 -12 -10   12889     865  -2
   0  12  10   12889     865   1
   1 -12 -11    1309     451  -2
   1  12  10    1309     451   1
  -6 -13  -4    5481    1424  -2
  -6  13  10    5481    1424   1
  -5 -13  -5    2676     606  -2
  -5  13  10    2676     606   1
  -4 -13  -6    8884     833  -2
  -4  13  10    8884     833   1
  -3 -13  -7    8095     868  -2
  -3  13  10    8095     868   1
  -2 -13  -8   10563     944  -2
  -2  13  10   10563     944   1
  -1 -13  -9    2188     723  -2
  -1  13  10    2188     723   1
   0 -13 -10    5628     782  -2
   0  13  10    5628     782   1
   1 -13 -11   11237     802  -2
   1  13  10   11237     802   1
  -5 -14  -5    2377     599  -2
  -5  14  10    2377     599   1
  -4 -14  -6    2021     596  -2
  -4  14  10    2021     596   1
  -3 -14  -7    2467     503  -2
  -3  14  10    2467     503   1
  -1   0  11    3161     927   1
  -3   0  13     780    1169   1
   7   0   5    -422     528   1
   5   0   7   21960    1654   1
   3   0   9   38621    2272   1
  -2 -14  -8    -178     640  -2
  -2  14  10    -178     640   1
  -1 -14  -9   12218     915  -2
  -1  14  10   12218     915   1
   0 -14 -10    3117    1217  -2
   0  14  10    3117    1217   1
  -4 -15  -6    5562     597  -2
  -4  15  10    5562     597   1
  -3 -15  -7   14157    1638  -2
  -3  15  10   14157    1638   1
  -2 -15  -8   17582    2091  -2
  -2  15  10   17582    2091   1
  -1 -15  -9    1499     569  -2
  -1  15  10    1499     569   1
   0 -15 -10    6314    2611  -2
   0  15  10    6314    2611   1
  -3 -16  -7    2528     564  -2
  -3  16  10    2528     564   1
  -2 -16  -8     960     412  -2
  -2  16  10     960     412   1
  -7   0  11    5992    1275   1
  -5   0  11    2259     675   1
  -3   0  11   63610    2939   1
  -1   0  11    4253     791   1
   1   0  11    4898     741   1
   1   0  11    5279     744   1
  -7  -1  -4   13025     980  -2
  -7   1  11   13025     980   1
  -6  -1  -5   26164    1220  -2
  -6   1  11   26164    1220   1
  -5  -1  -6   53572    2040  -2
  -5   1  11   53572    2040   1
  -4  -1  -7    4247     508  -2
  -4   1  11    4247     508   1
  -3  -1  -8   90200    3287  -2
  -3   1  11   90200    3287   1
  -2  -1  -9   32542    1203  -2
  -2   1  11   32542    1203   1
  -1  -1 -10   31016    1077  -2
  -1   1  11   31016    1077   1
   0  -1 -11   33708    1333  -2
   0   1  11   33708    1333   1
   1  -1 -12   24548    1068  -2
   1   1  11   24548    1068   1
   2  -1 -13   46082    1832  -2
   2   1  11   46082    1832   1
  -7  -2  -4    5158     709  -2
  -7   2  11    5158     709   1
  -6  -2  -5    5099     519  -2
  -6   2  11    5099     519   1
  -5  -2  -6    2543     459  -2
  -5   2  11    2543     459   1
  -4  -2  -7    1196     455  -2
  -4   2  11    1196     455   1
  -3  -2  -8   43673    1523  -2
  -3   2  11   43673    1523   1
  -2  -2  -9   22561     899  -2
  -2   2  11   22561     899   1
  -1  -2 -10    1076     382  -2
  -1   2  11    1076     382   1
   0  -2 -11   17120     864  -2
   0   2  11   17120     864   1
   1  -2 -12   15024     790  -2
   1   2  11   15024     790   1
   2  -2 -13   15000     958  -2
   2   2  11   15000     958   1
  -7  -3  -4   12709     924  -2
  -7   3  11   12709     924   1
  -6  -3  -5    8078     521  -2
  -6   3  11    8078     521   1
  -5  -3  -6   35411    1490  -2
  -5   3  11   35411    1490   1
  -4  -3  -7    8649     690  -2
  -4   3  11    8649     690   1
  -3  -3  -8   51585    1909  -2
  -3   3  11   51585    1909   1
  -2  -3  -9   22501     982  -2
  -2   3  11   22501     982   1
  -1  -3 -10   50183    1700  -2
  -1   3  11   50183    1700   1
   0  -3 -11   12481     847  -2
   0   3  11   12481     847   1
   1  -3 -12   36460    1474  -2
   1   3  11   36460    1474   1
   2  -3 -13   47906    2634  -2
   2   3  11   47906    2634   1
  -7  -4  -4   15215    3199  -2
  -7   4  11   15215    3199   1
  -6  -4  -5    4740     434  -2
  -6   4  11    4740     434   1
  -5  -4  -6     740     469  -2
  -5   4  11     740     469   1
  -4  -4  -7    1350     443  -2
  -4   4  11    1350     443   1
  -3  -4  -8   95963    3224  -2
  -3   4  11   95963    3224   1
  -2  -4  -9    6878     501  -2
  -2   4  11    6878     501   1
  -1  -4 -10    3966     416  -2
  -1   4  11    3966     416   1
   0  -4 -11    5606     539  -2
   0   4  11    5606     539   1
   1  -4 -12   50066    1802  -2
   1   4  11   50066    1802   1
   2  -4 -13    9372    1232  -2
   2   4  11    9372    1232   1
  -7  -5  -4   10042     729  -2
  -7   5  11   10042     729   1
  -6  -5  -5    6621     529  -2
  -6   5  11    6621     529   1
  -5  -5  -6   25671    1464  -2
  -5   5  11   25671    1464   1
  -4  -5  -7   39156    1992  -2
  -4   5  11   39156    1992   1
  -3  -5  -8   37421    1563  -2
  -3   5  11   37421    1563   1
  -2  -5  -9   21165    1150  -2
  -2   5  11   21165    1150   1
  -1  -5 -10   61649    2260  -2
  -1   5  11   61649    2260   1
   0  -5 -11    8815     667  -2
   0   5  11    8815     667   1
   1  -5 -12   31180    1455  -2
   1   5  11   31180    1455   1
   2  -5 -13   10666     976  -2
   2   5  11   10666     976   1
  -7  -6  -4   22313    1455  -2
  -7   6  11   22313    1455   1
  -6  -6  -5   12238     896  -2
  -6   6  11   12238     896   1
  -5  -6  -6    1237     431  -2
  -5   6  11    1237     431   1
  -4  -6  -7   22218    1104  -2
  -4   6  11   22218    1104   1
  -3  -6  -8   50358    2555  -2
  -3   6  11   50358    2555   1
  -2  -6  -9   21715    1074  -2
  -2   6  11   21715    1074   1
  -1  -6 -10   20496    1198  -2
  -1   6  11   20496    1198   1
   0  -6 -11   17189     861  -2
   0   6  11   17189     861   1
   1  -6 -12   31039    1670  -2
   1   6  11   31039    1670   1
   2  -6 -13     861     441  -2
   2   6  11     861     441   1
  -7  -7  -4    5507     821  -2
  -7   7  11    5507     821   1
  -6  -7  -5    3433     785  -2
  -6   7  11    3433     785   1
  -5  -7  -6   21157    1134  -2
  -5   7  11   21157    1134   1
  -4  -7  -7   35394    1705  -2
  -4   7  11   35394    1705   1
  -3  -7  -8   44768    1864  -2
  -3   7  11   44768    1864   1
  -2  -7  -9   28977    1301  -2
  -2   7  11   28977    1301   1
  -1  -7 -10   69439    3206  -2
  -1   7  11   69439    3206   1
   0  -7 -11    7819     518  -2
   0   7  11    7819     518   1
   1  -7 -12    7868     639  -2
   1   7  11    7868     639   1
  -7  -8  -4    -796     796  -2
  -7   8  11    -796     796   1
  -6  -8  -5    1628     656  -2
  -6   8  11    1628     656   1
  -5  -8  -6    1271     480  -2
  -5   8  11    1271     480   1
  -4  -8  -7   34372    1593  -2
  -4   8  11   34372    1593   1
  -3  -8  -8    5516     626  -2
  -3   8  11    5516     626   1
  -2  -8  -9   18811    1189  -2
  -2   8  11   18811    1189   1
  -1  -8 -10    2862     487  -2
  -1   8  11    2862     487   1
   0  -8 -11    6896     578  -2
   0   8  11    6896     578   1
   1  -8 -12   10491     729  -2
   1   8  11   10491     729   1
  -6  -9  -5    9361     957  -2
  -6   9  11    9361     957   1
  -5  -9  -6   21214    2252  -2
  -5   9  11   21214    2252   1
  -4  -9  -7    9144     940  -2
  -4   9  11    9144     940   1
  -3  -9  -8   19645    1038  -2
  -3   9  11   19645    1038   1
  -2  -9  -9   12817     817  -2
  -2   9  11   12817     817   1
  -1  -9 -10   32532    1564  -2
  -1   9  11   32532    1564   1
   0  -9 -11     555     438  -2
   0   9  11     555     438   1
   1  -9 -12    2323     725  -2
   1   9  11    2323     725   1
  -6 -10  -5    1091     928  -2
  -6  10  11    1091     928   1
  -5 -10  -6     942     973  -2
  -5  10  11     942     973   1
  -4 -10  -7   29483    2381  -2
  -4  10  11   29483    2381   1
  -3 -10  -8   11609     708  -2
  -3  10  11   11609     708   1
  -2 -10  -9   13353     930  -2
  -2  10  11   13353     930   1
  -1 -10 -10     962     622  -2
  -1  10  11     962     622   1
   0 -10 -11   17921    1005  -2
   0  10  11   17921    1005   1
   1 -10 -12   10470    1215  -2
   1  10  11   10470    1215   1
  -5 -11  -6   13398    2173  -2
  -5  11  11   13398    2173   1
  -4 -11  -7    3015     713  -2
  -4  11  11    3015     713   1
  -3 -11  -8    2511     514  -2
  -3  11  11    2511     514   1
  -2 -11  -9    9297     855  -2
  -2  11  11    9297     855   1
  -1 -11 -10   10780    1060  -2
  -1  11  11   10780    1060   1
   0 -11 -11     619     432  -2
   0  11  11     619     432   1
  -5 -12  -6    1750     619  -2
  -5  12  11    1750     619   1
  -4 -12  -7    4507     824  -2
  -4  12  11    4507     824   1
  -3 -12  -8    4583     598  -2
  -3  12  11    4583     598   1
  -2 -12  -9   24982    1515  -2
  -2  12  11   24982    1515   1
  -1 -12 -10    1623     653  -2
  -1  12  11    1623     653   1
   0 -12 -11   17313     962  -2
   0  12  11   17313     962   1
  -4 -13  -7    2405     441  -2
  -4  13  11    2405     441   1
  -3 -13  -8    1216    1540  -2
  -3  13  11    1216    1540   1
  -2 -13  -9    1961     508  -2
  -2  13  11    1961     508   1
  -1 -13 -10   11439     946  -2
  -1  13  11   11439     946   1
  -3 -14  -8    1157     407  -2
  -3  14  11    1157     407   1
  -2 -14  -9    8375    1114  -2
  -2  14  11    8375    1114   1
  -6   0  -6   51733    2841  -2
  -6   0  12   51733    2841   1
  -4   0  -8   23640    1462  -2
  -4   0  12   23640    1462   1
  -2   0 -10   88420    3946  -2
  -2   0  12   88420    3946   1
   0   0 -12    1391     643  -2
   0   0  12    1391     643   1
  -7  -1  -5    2013     650  -2
  -7   1  12    2013     650   1
  -6  -1  -6    1910     442  -2
  -6   1  12    1910     442   1
  -5  -1  -7    3989     539  -2
  -5   1  12    3989     539   1
  -4  -1  -8    2558     431  -2
  -4   1  12    2558     431   1
  -3  -1  -9   31291    1192  -2
  -3   1  12   31291    1192   1
  -2  -1 -10    3231     354  -2
  -2   1  12    3231     354   1
  -1  -1 -11   36024    1558  -2
  -1   1  12   36024    1558   1
   0  -1 -12    1970     577  -2
   0   1  12    1970     577   1
   1  -1 -13    3947     432  -2
   1   1  12    3947     432   1
  -7  -2  -5     115     762  -2
  -7   2  12     115     762   1
  -6  -2  -6   49205    2337  -2
  -6   2  12   49205    2337   1
  -5  -2  -7    8499     608  -2
  -5   2  12    8499     608   1
  -4  -2  -8   23069    1114  -2
  -4   2  12   23069    1114   1
  -3  -2  -9   37469    1418  -2
  -3   2  12   37469    1418   1
  -2  -2 -10   49520    1976  -2
  -2   2  12   49520    1976   1
  -1  -2 -11   13942     804  -2
  -1   2  12   13942     804   1
   0  -2 -12    1778     459  -2
   0   2  12    1778     459   1
   1  -2 -13   21819    1085  -2
   1   2  12   21819    1085   1
  -7  -3  -5     507     935  -2
  -7   3  12     507     935   1
  -6  -3  -6    1682     493  -2
  -6   3  12    1682     493   1
  -5  -3  -7    2742     464  -2
  -5   3  12    2742     464   1
  -4  -3  -8    1539     417  -2
  -4   3  12    1539     417   1
  -3  -3  -9   15849     802  -2
  -3   3  12   15849     802   1
  -2  -3 -10    7799     723  -2
  -2   3  12    7799     723   1
  -1  -3 -11   46782    1861  -2
  -1   3  12   46782    1861   1
   0  -3 -12    1532     486  -2
   0   3  12    1532     486   1
   1  -3 -13    2786     523  -2
   1   3  12    2786     523   1
  -6  -4  -6   19663    1549  -2
  -6   4  12   19663    1549   1
  -5  -4  -7    2701     455  -2
  -5   4  12    2701     455   1
  -4  -4  -8   13658     833  -2
  -4   4  12   13658     833   1
  -3  -4  -9   29198    1298  -2
  -3   4  12   29198    1298   1
  -2  -4 -10   28306    1342  -2
  -2   4  12   28306    1342   1
  -1  -4 -11   47069    1824  -2
  -1   4  12   47069    1824   1
   0  -4 -12    9226     633  -2
   0   4  12    9226     633   1
   1  -4 -13    6848     640  -2
   1   4  12    6848     640   1
  -6  -5  -6    3119     537  -2
  -6   5  12    3119     537   1
  -5  -5  -7   12863    1846  -2
  -5   5  12   12863    1846   1
  -4  -5  -8    2874     424  -2
  -4   5  12    2874     424   1
  -3  -5  -9    4042     459  -2
  -3   5  12    4042     459   1
  -2  -5 -10    1879     429  -2
  -2   5  12    1879     429   1
  -1  -5 -11   40160    1647  -2
  -1   5  12   40160    1647   1
   0  -5 -12    1371     340  -2
   0   5  12    1371     340   1
  -6  -6  -6   10352    1433  -2
  -6   6  12   10352    1433   1
  -5  -6  -7    1559     440  -2
  -5   6  12    1559     440   1
  -4  -6  -8   15073    1048  -2
  -4   6  12   15073    1048   1
  -3  -6  -9    3626     479  -2
  -3   6  12    3626     479   1
  -2  -6 -10   28299    1404  -2
  -2   6  12   28299    1404   1
  -1  -6 -11   29817    1394  -2
  -1   6  12   29817    1394   1
   0  -6 -12    1874     670  -2
   0   6  12    1874     670   1
  -6  -7  -6     197     460  -2
  -6   7  12     197     460   1
  -5  -7  -7    3966    1351  -2
  -5   7  12    3966    1351   1
  -4  -7  -8    5219     619  -2
  -4   7  12    5219     619   1
  -3  -7  -9    3706     471  -2
  -3   7  12    3706     471   1
  -2  -7 -10    6064     503  -2
  -2   7  12    6064     503   1
  -1  -7 -11    9379     675  -2
  -1   7  12    9379     675   1
   0  -7 -12    1459     467  -2
   0   7  12    1459     467   1
  -5  -8  -7    2253    1100  -2
  -5   8  12    2253    1100   1
  -4  -8  -8    3901     648  -2
  -4   8  12    3901     648   1
  -3  -8  -9    2281     429  -2
  -3   8  12    2281     429   1
  -2  -8 -10   11278     965  -2
  -2   8  12   11278     965   1
  -1  -8 -11   12036     953  -2
  -1   8  12   12036     953   1
   0  -8 -12     545     506  -2
   0   8  12     545     506   1
  -5  -9  -7    7953    1279  -2
  -5   9  12    7953    1279   1
  -4  -9  -8    3606     657  -2
  -4   9  12    3606     657   1
  -3  -9  -9    9258    1277  -2
  -3   9  12    9258    1277   1
  -2  -9 -10    2159     601  -2
  -2   9  12    2159     601   1
  -1  -9 -11    1922     596  -2
  -1   9  12    1922     596   1
  -4 -10  -8   11374    1084  -2
  -4  10  12   11374    1084   1
  -3 -10  -9    4138     629  -2
  -3  10  12    4138     629   1
  -2 -10 -10    3927     648  -2
  -2  10  12    3927     648   1
  -1 -10 -11   10248    1367  -2
  -1  10  12   10248    1367   1
  -4 -11  -8    5790    1735  -2
  -4  11  12    5790    1735   1
  -3 -11  -9    3643     577  -2
  -3  11  12    3643     577   1
  -2 -11 -10    6064     643  -2
  -2  11  12    6064     643   1
  -5   0  13   23754    1485   1
  -3   0  13    1063     485   1
  -1   0  13   12693    1050   1
  -1   0  13   13460    1931   1
  -5  -1  -8    1144     473  -2
  -5   1  13    1144     473   1
  -4  -1  -9   16959    1030  -2
  -4   1  13   16959    1030   1
  -3  -1 -10     551     485  -2
  -3   1  13     551     485   1
  -2  -1 -11   44211    1901  -2
  -2   1  13   44211    1901   1
  -1  -1 -12    3445     436  -2
  -1   1  13    3445     436   1
  -5  -2  -8   30606    1384  -2
  -5   2  13   30606    1384   1
  -4  -2  -9    1173     452  -2
  -4   2  13    1173     452   1
  -3  -2 -10     257     436  -2
  -3   2  13     257     436   1
  -2  -2 -11   13697     951  -2
  -2   2  13   13697     951   1
  -1  -2 -12   26237    1588  -2
  -1   2  13   26237    1588   1
  -5  -3  -8     196     430  -2
  -5   3  13     196     430   1
  -4  -3  -9   18362    1011  -2
  -4   3  13   18362    1011   1
  -3  -3 -10    4796     580  -2
  -3   3  13    4796     580   1
  -2  -3 -11   50754    2920  -2
  -2   3  13   50754    2920   1
  -1  -3 -12    3532     450  -2
  -1   3  13    3532     450   1
  -5  -4  -8   14291    1043  -2
  -5   4  13   14291    1043   1
  -4  -4  -9   16810    1118  -2
  -4   4  13   16810    1118   1
  -3  -4 -10    3824     575  -2
  -3   4  13    3824     575   1
  -2  -4 -11    6336     529  -2
  -2   4  13    6336     529   1
  -1  -4 -12    6852     634  -2
  -1   4  13    6852     634   1
  -5  -5  -8     279     943  -2
  -5   5  13     279     943   1
  -4  -5  -9   33991    1757  -2
  -4   5  13   33991    1757   1
  -3  -5 -10   10306     742  -2
  -3   5  13   10306     742   1
  -2  -5 -11   12452     923  -2
  -2   5  13   12452     923   1
  -4  -6  -9    1587     616  -2
  -4   6  13    1587     616   1
  -3  -6 -10    1262     629  -2
  -3   6  13    1262     629   1
  -2  -6 -11    2055     336  -2
  -2   6  13    2055     336   1
  -3  -7 -10     754     379  -2
  -3   7  13     754     379   1
_shelx_hkl_checksum                72516
_olex2_submission_special_instructions  'No special instructions were received'
loop_
  _twin_individual_id
  _twin_individual_mass_fraction_refined
 1 0.513(3)
 2 0.487(3)
;
_shelx_hkl_checksum     92033
_shelx_res_file
;
TITL sz600cg
CELL 1.34139 7.2641 18.395 10.5001 90 110.223 90
ZERR 4       0.0009  0.002  0.0012  0   0.007 0
LATT 1
SYMM 0.5-X,0.5+Y,0.5-Z
SFAC C H N Ni
DISP C 0.0137 0.007 57.1
DISP H -0 0 0.6481
DISP N 0.0241 0.0136 109.9
UNIT 48 48 32 4
OMIT -2 110.0
L.S. 40
PLAN  20
SIZE 0.03 0.10 0.25
TEMP -123
ACTA
BOND $H
CONF
HTAB
LIST 4
FMAP 2
MPLA N11 > C16
MPLA N21 > C26
WGHT    0.087200    3.982100
BASF   0.48648
FVAR       9.85427
NI1   4    0.380910    0.487924    0.607210    11.00000    0.03302    0.03894 =
         0.01925    0.00181   -0.00080   -0.00034
N11   3    0.594081    0.540060    0.760381    11.00000    0.03184    0.03626 =
         0.02275    0.00242    0.00542    0.00360
C12   1    0.659402    0.504749    0.880953    11.00000    0.02532    0.05055 =
         0.02054    0.00080    0.00460    0.00865
C13   1    0.800789    0.536317    0.992817    11.00000    0.03095    0.04536 =
         0.02359   -0.00324    0.00949    0.00489
AFIX  43
H13   2    0.844478    0.511731    1.077603    11.00000   -1.20000
AFIX   0
C14   1    0.876429    0.602791    0.980145    11.00000    0.02835    0.04979 =
         0.03234   -0.00790    0.00213    0.00577
AFIX  43
H14   2    0.972107    0.624671    1.056492    11.00000   -1.20000
AFIX   0
C15   1    0.813035    0.638933    0.854360    11.00000    0.03257    0.04746 =
         0.03929   -0.00162    0.01157    0.00213
C16   1    0.670829    0.605063    0.749652    11.00000    0.03723    0.04012 =
         0.02654    0.00031    0.00415    0.00695
AFIX  43
H16   2    0.623851    0.629098    0.664371    11.00000   -1.20000
AFIX   0
N21   3    0.425555    0.414495    0.765010    11.00000    0.02855    0.03741 =
         0.02317    0.00190    0.00523    0.00157
C22   1    0.568260    0.432860    0.882812    11.00000    0.03239    0.03776 =
         0.02134   -0.00114    0.00272    0.01431
C23   1    0.619016    0.387082    0.993944    11.00000    0.03310    0.04936 =
         0.02050    0.00188    0.00117    0.00528
AFIX  43
H23   2    0.720564    0.400632    1.075471    11.00000   -1.20000
AFIX   0
C24   1    0.523320    0.322198    0.986916    11.00000    0.04461    0.04113 =
         0.02604    0.01002    0.00742    0.01193
AFIX  43
H24   2    0.560832    0.290263    1.062691    11.00000   -1.20000
AFIX   0
C25   1    0.371127    0.303097    0.868706    11.00000    0.04512    0.03537 =
         0.02866   -0.00127    0.01106    0.00242
C26   1    0.332042    0.351704    0.760271    11.00000    0.03819    0.03900 =
         0.02090    0.00067    0.00359   -0.00008
AFIX  43
H26   2    0.231835    0.339095    0.677433    11.00000   -1.20000
AFIX   0
C17   1    0.895794    0.711666    0.832430    11.00000    0.04851    0.04876 =
         0.05036   -0.00161    0.00775   -0.00957
AFIX 137
H17A  2    0.930551    0.709454    0.750260    11.00000   -1.50000
H17B  2    1.013131    0.722855    0.910736    11.00000   -1.50000
H17C  2    0.797178    0.749685    0.822122    11.00000   -1.50000
AFIX   0
C27   1    0.253320    0.235712    0.860153    11.00000    0.06674    0.03823 =
         0.03853    0.00022    0.01313   -0.00169
AFIX 137
H27A  2    0.286024    0.200210    0.801701    11.00000   -1.50000
H27B  2    0.113306    0.247512    0.821966    11.00000   -1.50000
H27C  2    0.283211    0.215129    0.951171    11.00000   -1.50000
AFIX   0
N31   3    0.155101    0.425012    0.474279    11.00000    0.02702    0.05348 =
         0.02991   -0.00309    0.00527    0.00196
N32   3   -0.002874    0.440987    0.404075    11.00000    0.04045    0.02974 =
         0.02236   -0.00078    0.00174    0.00308
N33   3   -0.164045    0.453786    0.332888    11.00000    0.04098    0.04537 =
         0.02972    0.00241   -0.00278    0.00568
N41   3    0.398900    0.561734    0.460592    11.00000    0.03689    0.04294 =
         0.02650    0.00414   -0.00058    0.01015
N42   3    0.259103    0.594364    0.383308    11.00000    0.03611    0.04147 =
         0.02988    0.00331    0.00501   -0.00598
N43   3    0.134034    0.626636    0.308414    11.00000    0.03595    0.07717 =
         0.04528    0.02126    0.00107    0.01736
HKLF 5
REM  sz600cg
REM R1 =  0.0627 for    2381 Fo > 4sig(Fo)  and  0.0680 for all    2532 data
REM    193 parameters refined using      0 restraints
END
WGHT      0.0872      3.9821
REM Instructions for potential hydrogen bonds
HTAB C16 N41
HTAB C26 N31
REM Highest difference peak  1.196,  deepest hole -0.596,  1-sigma level  0.133
Q1    1   0.3828  0.5365  0.6072  11.00000  0.05    1.20
Q2    1   0.4080  0.4409  0.6058  11.00000  0.05    0.92
Q3    1   0.7962  0.6832  0.8268  11.00000  0.05    0.43
Q4    1   0.4643  0.5142  0.4391  11.00000  0.05    0.41
Q5    1   0.4408  0.3729  0.7586  11.00000  0.05    0.41
Q6    1   0.6414  0.4486  0.9004  11.00000  0.05    0.39
Q7    1   0.3626  0.3140  0.7787  11.00000  0.05    0.39
Q8    1   0.1039  0.5841  0.2778  11.00000  0.05    0.39
Q9    1  -0.0984  0.4329  0.2803  11.00000  0.05    0.38
Q10   1   0.5258  0.5726  0.7202  11.00000  0.05    0.38
Q11   1   0.2373  0.4603  0.4912  11.00000  0.05    0.38
Q12   1   0.3798  0.1923  0.9489  11.00000  0.05    0.38
Q13   1   0.8060  0.7486  0.7428  11.00000  0.05    0.38
Q14   1   0.5261  0.5107  0.7191  11.00000  0.05    0.37
Q15   1   0.1331  0.3563  0.4629  11.00000  0.05    0.37
Q16   1   0.2410  0.3349  0.5859  11.00000  0.05    0.37
Q17   1   0.7708  0.4869  1.0590  11.00000  0.05    0.37
Q18   1   0.5147  0.4570  0.7107  11.00000  0.05    0.37
Q19   1   0.6609  0.7962  0.6562  11.00000  0.05    0.36
Q20   1   0.1048  0.2481  0.7596  11.00000  0.05    0.36
;
_shelx_res_checksum     16022
_shelxl_version_number        2.014
