# Supplementary material for: catena-Poly[[(5,5′-dimethyl-2,2′-bi­pyridine)nickel(II)]-μ2-azido-κ2N:N-μ2-azido-κ2N:N′]: synthesis, crystal structure, Hirshfeld surface analysis and DFT calculations
Source: Acta Crystallogr E Crystallogr Commun. 2025 Sep 23;81(Pt 10):977–81. doi: 10.1107/S2056989025008151 (PMC12498054; doi:10.1107/S2056989025008151)
Supplement: Supplementary file 2 [file e-81-00977-Isup2.hkl]

data_I                                                                          
_shelx_title ' sz600cg'                                                         
_shelx_refln_list_code          4                                               
_shelx_F_calc_maximum      192.47                                               
_exptl_crystal_F_000       672.00                                               
_reflns_d_resolution_high  0.8188                                               
                                                                                
loop_                                                                           
 _space_group_symop_operation_xyz                                               
 'x, y, z'                                                                      
 '-x+1/2, y+1/2, -z+1/2'                                                        
 '-x, -y, -z'                                                                   
 'x-1/2, -y-1/2, z-1/2'                                                         
                                                                                
_cell_length_a     7.2641                                                       
_cell_length_b    18.3950                                                       
_cell_length_c    10.5001                                                       
_cell_angle_alpha  90.000                                                       
_cell_angle_beta  110.223                                                       
_cell_angle_gamma  90.000                                                       
                                                                                
_shelx_F_squared_multiplier     1.000                                           
                                                                                
loop_                                                                           
 _refln_index_h                                                                 
 _refln_index_k                                                                 
 _refln_index_l                                                                 
 _refln_F_squared_calc                                                          
 _refln_F_squared_meas                                                          
 _refln_F_squared_sigma                                                         
 _refln_observed_status                                                         
   2   0   0        923.70       1084.68        60.55 o                         
   4   0   0       5999.15       6041.08       304.01 o                         
   6   0   0         34.72          8.43        13.45 o                         
   8   0   0        211.73        276.44        37.17 o                         
   1   1   0       6263.78       7291.87       253.79 o                         
   2   1   0       3515.49       4177.14       178.70 o                         
   3   1   0        660.20        585.24        25.55 o                         
   4   1   0         65.87         83.21         4.31 o                         
   5   1   0       2180.75       1899.30        61.71 o                         
   6   1   0         26.87         24.39         4.58 o                         
   7   1   0         12.54         37.37        16.48 o                         
   8   1   0         18.31         47.30        14.10 o                         
   0   2   0      37043.84      23257.19       988.47 o                         
   1   2   0       1915.35       2516.89       152.44 o                         
   2   2   0       9866.38      12592.28       439.08 o                         
   3   2   0        828.98        788.25        27.69 o                         
   4   2   0       3400.98       3082.17        83.06 o                         
   5   2   0        685.54        691.39        21.72 o                         
   6   2   0         47.41         52.45        10.03 o                         
   7   2   0        219.43        195.69        17.85 o                         
   8   2   0         69.45         62.64        19.68 o                         
   1   3   0       2324.86       2879.13       132.24 o                         
   2   3   0      16572.24      17859.81       844.82 o                         
   3   3   0       1871.13       1811.85        54.73 o                         
   4   3   0         59.05         62.20         3.90 o                         
   5   3   0       1550.82       1305.90        56.54 o                         
   6   3   0         20.34         25.39         5.43 o                         
   7   3   0         26.35         25.44         7.96 o                         
   8   3   0          6.71          2.09         7.23 o                         
   0   4   0       1230.11       1312.47        55.94 o                         
   1   4   0        123.59        107.83         3.96 o                         
   2   4   0       4364.80       4490.35       156.10 o                         
   3   4   0       1204.00       1190.87        37.92 o                         
   4   4   0       2967.82       2998.55        73.93 o                         
   5   4   0        643.09        672.01        26.54 o                         
   6   4   0        149.89        129.30         9.09 o                         
   8   4   0         99.30        124.16        13.84 o                         
   1   5   0       2316.82       2406.32       102.73 o                         
   2   5   0         81.94         87.94         3.49 o                         
   3   5   0       1341.18       1142.28        24.54 o                         
   4   5   0        326.41        445.50        16.39 o                         
   5   5   0        358.50        317.24        15.44 o                         
   6   5   0         36.24         29.17         6.98 o                         
   7   5   0        393.13        473.08        27.41 o                         
   8   5   0          8.92         -6.10        13.45 o                         
   0   6   0        178.83        179.19         9.36 o                         
   1   6   0        327.46        307.72        18.00 o                         
   2   6   0       1210.00       1101.50        44.66 o                         
   3   6   0       2898.76       2947.63        88.72 o                         
   4   6   0       3588.70       3808.40       122.61 o                         
   5   6   0        831.97        817.28        36.11 o                         
   6   6   0        224.21        201.90        14.75 o                         
   7   6   0        269.03        311.86        25.91 o                         
   8   6   0         54.11         70.94        11.71 o                         
   1   7   0       1716.46       1557.92        59.36 o                         
   2   7   0       1584.81       1581.37        42.83 o                         
   3   7   0        815.48        779.40        23.88 o                         
   4   7   0         45.17         23.00         2.67 o                         
   5   7   0        420.08        400.33        21.77 o                         
   6   7   0        375.31        396.16        33.38 o                         
   7   7   0        343.13        367.34        35.05 o                         
   0   8   0        791.42        801.14        39.76 o                         
   1   8   0       2443.40       2730.51       104.01 o                         
   2   8   0       3149.62       3308.27        85.01 o                         
   3   8   0        203.27        195.75         6.31 o                         
   4   8   0        993.23       1005.01        29.77 o                         
   5   8   0        701.48        669.17        34.87 o                         
   6   8   0        285.93        239.49        16.78 o                         
   7   8   0        128.68        101.99        11.35 o                         
   1   9   0        399.77        371.41        14.85 o                         
   2   9   0       1930.31       1652.42        47.06 o                         
   3   9   0        792.57        770.46        21.44 o                         
   4   9   0        159.06        146.47         7.02 o                         
   5   9   0        246.20        228.81        13.75 o                         
   6   9   0        248.97        193.33        19.47 o                         
   7   9   0        319.46        295.11        25.24 o                         
   0  10   0       1582.81       1493.01        57.36 o                         
   1  10   0        741.93        667.24        23.39 o                         
   2  10   0        950.21        965.48        41.79 o                         
   3  10   0        496.89        401.35        11.25 o                         
   4  10   0        758.11        745.11        31.55 o                         
   5  10   0         18.76         17.57         4.66 o                         
   6  10   0         96.98         78.63        15.14 o                         
   7  10   0        181.90        169.48        15.35 o                         
   1  11   0       1434.33       1298.59        41.71 o                         
   2  11   0       1339.18       1239.79        43.86 o                         
   3  11   0        598.62        611.35        16.59 o                         
   4  11   0         33.00         27.87         3.58 o                         
   5  11   0        175.89        174.28        10.68 o                         
   6  11   0        285.70        389.23        24.52 o                         
   7  11   0         70.33         48.04         8.65 o                         
   0  12   0        306.00        278.71        12.79 o                         
   1  12   0        662.77        593.58        19.83 o                         
   2  12   0        794.71        776.35        33.81 o                         
   3  12   0        800.07        695.11        23.56 o                         
   4  12   0         57.55         62.02         9.15 o                         
   5  12   0         60.32         64.09         6.82 o                         
   6  12   0         55.48         49.10         8.83 o                         
   7  12   0         90.99         92.53        45.57 o                         
   1  13   0        440.96        410.61        13.91 o                         
   2  13   0        751.87        665.64        22.26 o                         
   3  13   0        563.86        665.39        37.84 o                         
   4  13   0        118.17        121.69         7.17 o                         
   5  13   0        117.22        141.99        10.11 o                         
   6  13   0        191.31        225.69        31.64 o                         
   0  14   0        422.93        422.23        22.78 o                         
   1  14   0        372.39        330.13        12.66 o                         
   2  14   0        180.77        162.99         9.38 o                         
   3  14   0        868.54        828.15        30.32 o                         
   4  14   0        281.47        296.77        12.84 o                         
   5  14   0        211.83        268.20        16.37 o                         
   6  14   0         27.20         19.85        10.74 o                         
   1  15   0        805.33        886.61        46.36 o                         
   2  15   0        430.07        438.40        16.53 o                         
   3  15   0        249.86        224.45        11.73 o                         
   4  15   0         50.23         59.06        10.94 o                         
   5  15   0        105.48        111.42        10.76 o                         
   6  15   0        118.95        119.44        12.68 o                         
   0  16   0        199.18        200.15        11.98 o                         
   1  16   0        702.48        695.11        35.07 o                         
   2  16   0        119.20        116.23         6.94 o                         
   3  16   0        198.43        199.70        14.19 o                         
   4  16   0        141.40        144.56        11.65 o                         
   5  16   0         92.87        134.10        14.20 o                         
   1  17   0        621.24        723.70        36.65 o                         
   2  17   0        275.61        280.55        13.00 o                         
   3  17   0        180.32        221.03        13.49 o                         
   4  17   0         32.65         25.66         6.09 o                         
   5  17   0         20.68         17.96        19.87 o                         
   0  18   0         67.59         49.52         6.25 o                         
   1  18   0         18.45         12.60         4.33 o                         
   2  18   0         20.18         27.68         5.02 o                         
   3  18   0          9.25         17.71         4.03 o                         
   4  18   0         13.71         17.37         5.71 o                         
   1  19   0        390.50        520.11        24.22 o                         
   2  19   0         54.82         68.02         6.13 o                         
   3  19   0        181.19        215.13        12.73 o                         
   4  19   0         70.30         44.97         5.86 o                         
   0  20   0        114.88        117.28        12.11 o                         
   1  20   0         47.59         57.46         8.13 o                         
   2  20   0         41.57         49.25         4.94 o                         
   3  20   0         44.60         42.37         8.21 o                         
   1  21   0        159.25        217.78        11.48 o                         
   2  21   0         69.72         44.23        10.09 o                         
   0  22   0          4.62         -5.41         5.55 o                         
   1  22   0         28.68          6.75         8.37 o                         
  -7   0   1         20.87         -7.14         7.31 o                         
  -5   0   1        331.44        288.26        14.03 o                         
  -3   0   1       1645.82       1639.12        57.41 o                         
  -1   0   1         13.78          8.34         1.22 o                         
  -1   0   1         13.78         13.19         1.15 o                         
   1   0   1         85.09        122.34         8.95 o                         
   3   0   1        332.99        506.56        54.85 o                         
   5   0   1        904.14        684.01        42.46 o                         
   7   0   1         86.43        124.06        25.70 o                         
  -8   1   1        266.31        357.71        22.36 o                         
  -7   1   1         30.86         28.34         7.97 o                         
  -6   1   1        137.76        154.29        13.54 o                         
  -5   1   1        468.30        504.08        15.07 o                         
  -4   1   1       1117.00       1014.33        23.39 o                         
  -3   1   1       1439.02       1547.10        46.96 o                         
  -2   1   1        927.37        811.66        24.56 o                         
  -1   1   1       5934.02       7041.21       227.40 o                         
   0   1   1       3553.28       3506.79       187.61 o                         
   1   1   1       8828.37      10119.96       658.26 o                         
   2   1   1       1641.23       2005.88        85.90 o                         
   3   1   1        582.66        566.79        20.08 o                         
   4   1   1        925.39        823.47        27.09 o                         
   5   1   1         22.63         61.88         6.77 o                         
   6   1   1        733.73        707.04        37.36 o                         
   7   1   1         47.05         28.81        27.10 o                         
   8   1   1        166.76        112.04        20.28 o                         
  -8   2   1          6.46         30.72         8.73 o                         
  -7   2   1         88.38         34.45        10.71 o                         
  -6   2   1        125.86        121.41         6.71 o                         
  -5   2   1         93.50         86.71         4.44 o                         
  -4   2   1         40.78         27.71         2.05 o                         
  -3   2   1       2544.73       2264.21        68.49 o                         
  -2   2   1       2726.99       4116.98       132.53 o                         
  -1   2   1       1909.27       2337.15        70.47 o                         
   0   2   1        516.77        540.02        17.76 o                         
   1   2   1       1813.61       1775.14       107.43 o                         
   2   2   1        905.19        926.86        32.48 o                         
   3   2   1        309.86        292.32        10.76 o                         
   4   2   1        102.00         98.46         5.24 o                         
   5   2   1        987.92       1171.23        58.82 o                         
   6   2   1         88.24         79.00         9.60 o                         
   7   2   1         17.23         19.06         7.98 o                         
   8   2   1          8.75         17.39        13.38 o                         
  -8   3   1        254.66        315.94        26.22 o                         
  -7   3   1        198.91        415.90        61.38 o                         
  -6   3   1         35.93         76.86         7.61 o                         
  -5   3   1         68.95         57.92         3.54 o                         
  -4   3   1       1968.49       1900.75        51.39 o                         
  -3   3   1       3681.67       4413.87       133.17 o                         
  -2   3   1       5759.14       7431.02       259.62 o                         
  -1   3   1       2236.24       2642.36        92.03 o                         
   0   3   1      14252.25      11621.40       572.60 o                         
   1   3   1       4960.57       4685.81       232.49 o                         
   2   3   1       1102.56       1000.72        42.73 o                         
   3   3   1       1151.35       1171.99        41.14 o                         
   4   3   1       2010.30       1924.51        62.40 o                         
   5   3   1         53.01         14.67         5.45 o                         
   6   3   1        425.76        379.47        22.73 o                         
   7   3   1         40.44         13.29        14.04 o                         
  -8   4   1         14.21          7.02         9.63 o                         
  -7   4   1        190.30        224.18        28.08 o                         
  -6   4   1        415.28        371.30        32.05 o                         
  -5   4   1         95.47        103.19         4.98 o                         
  -4   4   1        337.96        458.48        15.82 o                         
  -3   4   1       2109.67       2186.03        65.99 o                         
  -2   4   1        463.88        465.76        18.10 o                         
  -1   4   1        129.87        100.11         4.00 o                         
   0   4   1          8.95         10.48         1.20 o                         
   1   4   1      11207.89      12426.55       515.46 o                         
   2   4   1       1276.74       1193.83        50.82 o                         
   3   4   1        497.77        463.41        12.28 o                         
   4   4   1        405.80        454.33        21.70 o                         
   5   4   1       1061.26       1115.98        48.27 o                         
   6   4   1        102.64        102.62        10.71 o                         
   7   4   1         12.74         14.47         8.30 o                         
  -8   5   1        102.43        138.92        21.79 o                         
  -7   5   1        177.37        244.14        26.30 o                         
  -6   5   1         40.55         41.14         5.89 o                         
  -5   5   1        734.28        696.15        25.91 o                         
  -4   5   1       1755.19       1917.57        54.67 o                         
  -3   5   1        849.71       1003.88        32.80 o                         
  -2   5   1        946.61        812.92        31.29 o                         
  -1   5   1       2235.95       2552.51       109.21 o                         
   0   5   1        315.56        314.58        12.15 o                         
   1   5   1       2245.44       2270.73        79.09 o                         
   2   5   1       3559.21       3349.01       127.80 o                         
   3   5   1       1400.51       1452.72        62.03 o                         
   4   5   1       2089.37       2261.97        64.85 o                         
   5   5   1         38.20         31.48         4.57 o                         
   6   5   1        611.54        682.63        36.39 o                         
   7   5   1         25.65         16.95         8.32 o                         
  -8   6   1         15.41          1.79        16.86 o                         
  -6   6   1        271.92        292.79        18.22 o                         
  -5   6   1          3.09          1.84         3.11 o                         
  -4   6   1       1853.13       1922.31        58.15 o                         
  -3   6   1       3038.61       3182.53        81.73 o                         
  -2   6   1         25.49         28.93         2.21 o                         
  -1   6   1        311.04        325.61        14.32 o                         
   0   6   1       1476.59       1529.28        53.33 o                         
   1   6   1       4751.07       4788.99       154.90 o                         
   2   6   1        196.70        147.20         6.48 o                         
   3   6   1         48.56         40.79         2.77 o                         
   4   6   1         81.64         80.99         5.76 o                         
   5   6   1        590.05        532.31        34.28 o                         
   6   6   1         22.75          0.47         7.62 o                         
   7   6   1         78.02          8.78        13.24 o                         
  -8   7   1         41.34         46.25        14.36 o                         
  -7   7   1        139.21        169.17        14.19 o                         
  -6   7   1         85.55         95.87        11.04 o                         
  -5   7   1        975.96        996.32        35.38 o                         
  -4   7   1        364.42        348.71        10.43 o                         
  -3   7   1        807.26        699.71        16.88 o                         
  -2   7   1        456.65        371.71        13.47 o                         
  -1   7   1       1706.95       1684.74        72.85 o                         
   0   7   1         71.63         63.86         2.85 o                         
   1   7   1        577.93        629.54        19.24 o                         
   2   7   1       3841.51       3853.69       103.75 o                         
   3   7   1        926.98        848.47        23.38 o                         
   4   7   1       1685.41       1691.00        46.07 o                         
   5   7   1        304.97        277.06        16.70 o                         
   6   7   1        359.25        260.76        28.15 o                         
   7   7   1        223.11        246.44        22.67 o                         
  -6   8   1        917.90        905.41        51.03 o                         
  -5   8   1         66.54         46.72         4.81 o                         
  -4   8   1        741.61        720.02        17.67 o                         
  -3   8   1        633.85        567.47        13.89 o                         
  -2   8   1        445.41        321.88         8.48 o                         
  -1   8   1       2466.59       2236.81       115.06 o                         
   0   8   1         91.44         87.66         4.73 o                         
   1   8   1       3274.30       3072.77        87.45 o                         
   2   8   1        757.34        684.65        18.82 o                         
   3   8   1        168.12        132.42         5.67 o                         
   4   8   1         36.84         20.07         2.84 o                         
   5   8   1        139.65        158.18        11.38 o                         
   6   8   1         46.48         53.12         9.81 o                         
   7   8   1         19.52          5.35         9.28 o                         
  -7   9   1        117.97        143.44        14.02 o                         
  -6   9   1        136.11        109.01        13.01 o                         
  -5   9   1        481.31        478.02        20.04 o                         
  -4   9   1        403.56        390.10        11.30 o                         
  -3   9   1        776.75        876.83        24.97 o                         
  -2   9   1       2708.49       2475.97        58.64 o                         
  -3   0   3       1337.23       1223.11        57.47 o                         
  -5   0   5        169.81        303.46        20.52 o                         
  -7   0   7        452.56        355.58        34.80 o                         
   7   0  -5        326.74        336.89        34.78 o                         
   5   0  -3        612.22        559.24        25.47 o                         
   3   0  -1       1645.82       1597.92        61.31 o                         
   1   0   1         85.09        139.76         6.99 o                         
  -1   9   1        385.95        388.88        11.44 o                         
   0   9   1         56.35         45.47         3.88 o                         
   1   9   1        401.70        359.02         9.21 o                         
   2   9   1       1356.93       1272.64        34.69 o                         
   3   9   1        902.34        796.58        36.61 o                         
   4   9   1        479.09        468.39        16.22 o                         
   5   9   1         73.62         72.19         8.46 o                         
   6   9   1        404.94        337.05        31.78 o                         
   7   9   1        361.04        461.94        32.31 o                         
  -6  10   1        210.43        272.84        21.65 o                         
  -5  10   1        104.84         57.87         9.26 o                         
  -4  10   1        633.97        594.27        17.90 o                         
  -3  10   1        718.80        652.70        20.55 o                         
  -2  10   1       3479.26       3387.31        87.24 o                         
  -1  10   1        732.03        729.37        22.30 o                         
   0  10   1        140.13        171.51         7.49 o                         
   1  10   1        663.52        594.40        16.39 o                         
   2  10   1       1283.69       1161.62        35.49 o                         
   3  10   1       1084.74       1030.45        30.00 o                         
   4  10   1         24.64         14.79         4.20 o                         
   5  10   1        510.54        507.97        27.96 o                         
   6  10   1        322.78        397.39        28.66 o                         
   7  10   1         27.23         20.70         9.15 o                         
  -7  11   1         40.89         46.25         8.71 o                         
  -6  11   1         28.03         22.35         9.36 o                         
  -5  11   1        382.67        452.82        21.77 o                         
  -4  11   1        588.11        497.56        24.83 o                         
  -3  11   1        308.83        304.17        10.08 o                         
  -2  11   1       1345.12       1322.86        40.21 o                         
  -1  11   1       1363.37       1347.40        47.27 o                         
   0  11   1        130.57         89.08         4.72 o                         
   1  11   1         56.09         46.95         2.71 o                         
   2  11   1        585.40        509.45        28.09 o                         
   3  11   1        426.37        435.17        17.54 o                         
   4  11   1         84.26         68.19         5.86 o                         
   5  11   1         35.34         22.71         5.41 o                         
   6  11   1        206.28        236.01        20.15 o                         
  -7  12   1        121.01        178.52        29.72 o                         
  -6  12   1        332.54        438.90        30.00 o                         
  -5  12   1        120.72         88.47        19.19 o                         
  -4  12   1        156.13        149.04         8.13 o                         
  -3  12   1        773.70        656.77        24.48 o                         
  -2  12   1       1389.53       1389.29        42.24 o                         
  -1  12   1        632.09        607.99        21.74 o                         
   0  12   1        815.46        718.85        22.11 o                         
   1  12   1        763.99        684.07        19.84 o                         
   2  12   1        704.62        654.66        23.50 o                         
   3  12   1        627.41        549.53        27.99 o                         
   4  12   1         94.54        100.17         6.64 o                         
   5  12   1        325.11        414.14        24.00 o                         
   6  12   1        117.65        138.50        20.38 o                         
  -6  13   1          6.61          4.53        10.15 o                         
  -5  13   1        437.41        111.43        35.40 o                         
  -4  13   1        103.06        102.47         9.14 o                         
  -3  13   1        400.32        395.64        14.39 o                         
  -2  13   1        759.36        783.50        21.66 o                         
  -1  13   1        445.23        378.76        14.03 o                         
   0  13   1       1528.65       1453.45        41.55 o                         
   1  13   1        409.71        369.63        13.78 o                         
   2  13   1        229.99        209.10         8.96 o                         
   3  13   1        412.74        387.28        23.85 o                         
   4  13   1        156.26        158.22         8.65 o                         
   5  13   1          6.24         -5.13         5.47 o                         
   6  13   1         52.29         41.26         8.67 o                         
  -6  14   1        220.21        321.90        33.95 o                         
  -5  14   1         43.22         64.43         6.71 o                         
  -4  14   1         63.91         75.69        11.43 o                         
  -3  14   1        237.26        245.26        11.21 o                         
  -2  14   1        733.39        627.70        18.42 o                         
  -1  14   1        352.85        376.22        18.86 o                         
   0  14   1        883.94        893.31        29.26 o                         
   1  14   1        491.21        478.25        24.10 o                         
   2  14   1        146.74        144.76         7.47 o                         
   3  14   1        365.47        343.39        18.45 o                         
   4  14   1        109.22        103.21         9.25 o                         
   5  14   1        191.86        215.06        12.54 o                         
   6  14   1         58.78         60.79        13.97 o                         
  -6  15   1         50.87         43.98         8.62 o                         
  -5  15   1        385.07        513.26        30.60 o                         
  -4  15   1         17.31         12.18         6.94 o                         
  -3  15   1        147.34        154.32         8.03 o                         
  -2  15   1        111.09        116.56         5.91 o                         
  -1  15   1        846.76        769.47        25.39 o                         
   0  15   1        258.82        238.91        10.70 o                         
   1  15   1         24.57         19.25         3.07 o                         
   2  15   1        423.62        417.32        19.13 o                         
   3  15   1        513.73        609.02        28.61 o                         
   4  15   1        130.91        144.89        12.68 o                         
   5  15   1          3.06         -1.99         8.07 o                         
  -6  16   1         75.85         89.93        11.04 o                         
  -5  16   1         51.02         52.12         6.34 o                         
  -4  16   1        142.96        179.39        10.10 o                         
  -3  16   1         13.80         19.76         3.84 o                         
  -2  16   1         89.31        103.40         6.76 o                         
  -1  16   1        670.75        757.88        33.00 o                         
   0  16   1       1367.21       1387.32        53.50 o                         
   1  16   1        114.69        138.01         8.17 o                         
   2  16   1        127.99        159.47         8.96 o                         
   3  16   1        270.68        235.33        25.13 o                         
   4  16   1        217.80        240.34        14.79 o                         
   5  16   1        106.26        125.35        22.87 o                         
  -5  17   1        182.52        225.94        17.91 o                         
  -4  17   1         22.91         23.22         6.06 o                         
  -3  17   1         38.29         49.63         5.91 o                         
  -2  17   1         59.96         64.21         5.20 o                         
  -1  17   1        653.89        621.59        27.05 o                         
   0  17   1        119.69        110.66         6.73 o                         
   1  17   1          1.80          0.59         3.86 o                         
   2  17   1         59.29         45.60         4.82 o                         
   3  17   1        198.21        228.41        13.08 o                         
   4  17   1          2.31          6.59         4.79 o                         
   5  17   1          4.77         -1.02        10.46 o                         
  -5  18   1         53.34         71.95        10.68 o                         
  -4  18   1        164.38        225.40        14.59 o                         
  -3  18   1         28.85         32.24         4.20 o                         
  -2  18   1        353.23        426.20        25.49 o                         
  -1  18   1         17.78         18.80         3.66 o                         
   0  18   1        341.56        360.85        15.27 o                         
   1  18   1        284.48        282.39        37.79 o                         
   2  18   1         40.19         39.89         5.51 o                         
   3  18   1        281.81        406.38        20.17 o                         
   4  18   1        329.39        381.17        28.62 o                         
  -4  19   1          5.41          0.54         5.52 o                         
  -3  19   1        118.71        136.25        10.74 o                         
  -2  19   1         91.47        111.78         7.07 o                         
  -1  19   1        411.88        480.37        24.58 o                         
   0  19   1          1.29          6.73         3.34 o                         
   1  19   1         64.03         70.06        10.88 o                         
   2  19   1          4.10          6.48         4.43 o                         
   3  19   1         49.28         39.51        11.17 o                         
   4  19   1         72.03         68.65        13.11 o                         
  -3  20   1          7.18         15.98         4.85 o                         
  -2  20   1        143.07        165.87         9.06 o                         
  -1  20   1         45.24         65.34         5.89 o                         
   0  20   1         86.48         89.21         7.71 o                         
   1  20   1        104.63        133.71         8.48 o                         
   2  20   1        162.69        189.83        13.62 o                         
   3  20   1         89.46        118.99        11.30 o                         
  -3  21   1         11.12         12.75         6.32 o                         
  -2  21   1          1.02          3.25         4.58 o                         
  -1  21   1        168.02        243.67        16.26 o                         
   0  21   1          1.10          2.55         4.53 o                         
   1  21   1         25.40         14.90         7.02 o                         
   2  21   1          2.12         -0.13         4.09 o                         
  -1  22   1         27.18         43.33         4.59 o                         
   0  22   1         57.06         70.52         7.71 o                         
   1  22   1         50.15         70.68         8.52 o                         
  -8   0   2        117.42        120.84        13.07 o                         
  -6   0   2        825.40        686.05        30.26 o                         
  -4   0   2        414.59        390.92        20.76 o                         
  -2   0   2        941.34       1096.18        38.25 o                         
   0   0   2        423.81        412.21        15.82 o                         
   2   0   2       2749.14       3041.89       448.28 o                         
   4   0   2        634.52        632.91        32.97 o                         
   6   0   2        670.67        724.12        69.69 o                         
  -8   1   2         14.81         29.04        11.48 o                         
  -7   1   2        138.71        123.88         8.70 o                         
  -6   1   2         24.23         43.15         3.23 o                         
  -5   1   2        184.94        183.42         8.16 o                         
  -4   1   2         28.47         38.33         1.96 o                         
  -3   1   2       1518.97       1594.07        45.62 o                         
  -2   1   2       3710.40       4781.14       122.57 o                         
  -1   1   2       8822.55       9001.25       421.35 o                         
   0   1   2          2.51          3.09         0.47 o                         
   1   1   2       6627.94       6937.44       296.46 o                         
   2   1   2       1439.08       1551.06        94.13 o                         
   3   1   2       2014.32       2595.53       203.46 o                         
   4   1   2         89.68         87.73         5.28 o                         
   5   1   2        849.41       1122.56        70.24 o                         
   6   1   2         32.93        116.49        16.63 o                         
   7   1   2         17.04         -0.70        15.75 o                         
  -8   2   2        145.56         90.58        15.19 o                         
  -7   2   2        112.98        126.48         9.40 o                         
  -6   2   2        818.41        759.32        27.20 o                         
  -5   2   2        826.68        881.56        27.27 o                         
  -4   2   2        689.57        664.71        16.02 o                         
  -3   2   2       2418.94       2277.93        64.98 o                         
  -2   2   2      10407.82      13683.79       410.79 o                         
  -1   2   2       1806.98       2149.80        77.43 o                         
   0   2   2       2585.64       2634.24        84.66 o                         
   1   2   2        224.45        195.07         7.05 o                         
   2   2   2       4139.60       4360.70       151.36 o                         
   3   2   2       3112.46       2971.94       118.67 o                         
   4   2   2        508.08        447.71        24.90 o                         
   5   2   2        203.87        237.32        21.04 o                         
   6   2   2        651.97        716.14        38.38 o                         
   7   2   2         10.57         36.83        28.49 o                         
  -8   3   2         60.83         70.27         9.32 o                         
  -7   3   2        295.80        223.70        12.22 o                         
  -6   3   2         44.04         48.78         4.53 o                         
  -5   3   2        539.20        436.95        14.41 o                         
  -4   3   2         18.92         15.96         1.39 o                         
  -3   3   2       3852.86       4542.11       136.85 o                         
  -2   3   2      17486.83      21172.40       703.43 o                         
  -1   3   2       5206.33       4977.79       150.41 o                         
   0   3   2        780.37        884.31        26.69 o                         
   1   3   2       3463.67       3580.26       136.56 o                         
   2   3   2       1569.93       1677.72        73.50 o                         
   3   3   2       1266.55       1474.28        51.69 o                         
   4   3   2         42.88         60.07         6.01 o                         
   5   3   2        684.66        793.05        46.20 o                         
   6   3   2        194.18        194.01        14.44 o                         
   7   3   2         75.46         51.13        22.09 o                         
  -8   4   2         91.66         99.29        14.26 o                         
  -7   4   2        362.14        170.45        13.33 o                         
  -6   4   2        619.31        595.19        27.72 o                         
  -5   4   2        808.57        758.96        20.04 o                         
  -4   4   2         11.98         18.09         1.57 o                         
  -3   4   2       2151.03       2045.33        52.77 o                         
  -2   4   2       4601.28       4528.66       136.14 o                         
  -1   4   2      11027.16      12356.95       460.12 o                         
   0   4   2        534.34        499.41        16.27 o                         
   1   4   2       4721.21       4793.15       204.74 o                         
   2   4   2       2426.10       2524.21        81.46 o                         
   3   4   2        187.29        173.96         6.51 o                         
   4   4   2        386.44        382.91        16.65 o                         
   5   4   2         92.95        106.31        11.49 o                         
   6   4   2        274.06        170.63        15.49 o                         
   7   4   2          5.33         -1.62         8.79 o                         
  -8   5   2         96.19        105.59        17.06 o                         
  -7   5   2        372.53        459.53        44.43 o                         
  -6   5   2        114.40         79.43         6.58 o                         
  -5   5   2        182.58        188.96         6.27 o                         
  -4   5   2        756.49        783.85        18.97 o                         
  -3   5   2        888.29        947.21        28.73 o                         
  -2   5   2         83.00         73.76         3.70 o                         
  -1   5   2       2237.67       2243.39        78.26 o                         
   0   5   2        902.02        970.45        33.86 o                         
   1   5   2       9119.82       9171.14       319.09 o                         
   2   5   2       1160.59       1028.51        33.50 o                         
   3   5   2        512.54        530.46        14.89 o                         
   4   5   2        216.38        202.42         8.46 o                         
   5   5   2        202.10        219.42        15.61 o                         
   6   5   2        121.19        224.91        52.42 o                         
   7   5   2        133.78        137.45        19.85 o                         
  -8   6   2         35.66         23.96        12.92 o                         
  -7   6   2        383.52        517.54        34.57 o                         
  -6   6   2        235.43        183.98        13.06 o                         
  -5   6   2        239.39        147.17         9.36 o                         
  -4   6   2         65.08         65.03         3.04 o                         
  -3   6   2       3078.90       3052.24        72.03 o                         
  -2   6   2       1276.65       1041.89        49.27 o                         
  -1   6   2       4714.99       4935.06       201.28 o                         
   0   6   2          5.53          7.29         1.53 o                         
   1   6   2       3105.67       3233.26       123.04 o                         
   2   6   2       3318.36       3164.02        90.13 o                         
   3   6   2        221.30        188.50         7.11 o                         
   4   6   2        237.87        209.35        10.86 o                         
   5   6   2         54.09         53.62         7.27 o                         
   6   6   2        442.41        511.14        36.03 o                         
   7   6   2          3.83          0.42         6.27 o                         
  -8   7   2         10.47          3.85        10.77 o                         
  -7   7   2        197.35        218.86        18.91 o                         
  -6   7   2        242.44        238.63        16.26 o                         
  -5   7   2        535.45        551.24        15.88 o                         
  -4   7   2        432.94        409.87        13.13 o                         
  -3   7   2        834.40        671.41        15.65 o                         
  -2   7   2       1525.01       1780.41        45.84 o                         
  -1   7   2        597.37        568.13        21.90 o                         
   0   7   2         37.15         30.79         3.00 o                         
   1   7   2       2490.47       2449.86        69.74 o                         
   2   7   2        833.93        664.60        23.59 o                         
   3   7   2        183.88        186.15         7.88 o                         
   4   7   2        215.67        204.92        12.74 o                         
   5   7   2        528.33        544.98        29.89 o                         
   6   7   2        170.92        141.63        29.73 o                         
   7   7   2         46.76         29.04        11.18 o                         
  -8   8   2         12.90         11.72         7.41 o                         
  -1   0   3        306.01        279.50        17.18 o                         
  -3   0   5       2287.47       2220.78       134.72 o                         
  -5   0   7        259.83        326.32        29.74 o                         
  -7   0   9         22.34         -4.82        21.87 o                         
  -7   8   2        115.51        166.91        14.51 o                         
  -6   8   2        200.87        127.22        12.21 o                         
  -5   8   2        486.51        534.62        18.45 o                         
  -4   8   2        121.14        122.82         5.26 o                         
  -3   8   2        615.91        616.61        15.05 o                         
  -2   8   2       3227.58       3032.35        95.14 o                         
  -1   8   2       3269.25       3144.08        95.01 o                         
   0   8   2        266.21        203.31         7.13 o                         
   1   8   2       2454.27       2243.47        69.64 o                         
   2   8   2       2289.09       2223.45        67.22 o                         
   3   8   2        291.40        298.23        11.09 o                         
   4   8   2        119.93        109.75         6.77 o                         
   5   8   2        309.81        312.43        19.90 o                         
   6   8   2        743.16        871.47        47.90 o                         
   7   8   2         29.29         11.22        23.39 o                         
  -7   9   2        170.87        260.69        28.93 o                         
  -6   9   2         20.53         23.67         6.94 o                         
  -5   9   2        331.41        364.75        12.86 o                         
  -4   9   2        725.47        703.29        16.72 o                         
  -3   9   2        817.26        772.06        23.25 o                         
  -2   9   2       1857.60       1867.24        53.09 o                         
  -1   9   2        406.78        375.94        10.65 o                         
   0   9   2       2360.67       2386.89        72.50 o                         
   1   9   2        809.28        735.65        19.19 o                         
   2   9   2        139.46        119.14         5.69 o                         
   3   9   2        251.56        214.40         7.87 o                         
   4   9   2       1221.24       1200.23        48.09 o                         
   5   9   2        310.58        317.21        18.66 o                         
   6   9   2         49.56         49.50         8.93 o                         
   7   9   2        105.57         61.46        11.63 o                         
  -7  10   2         14.91          6.56         8.38 o                         
  -6  10   2        217.74        109.36        19.89 o                         
  -5  10   2        460.45        474.05        22.68 o                         
  -4  10   2         14.35         18.20         2.84 o                         
  -3  10   2        681.69        724.83        22.61 o                         
  -2  10   2       1003.02        799.56        21.44 o                         
  -1  10   2        671.18        606.29        18.68 o                         
   0  10   2        318.97        281.17         8.31 o                         
   1  10   2       1241.13       1187.13        48.24 o                         
   2  10   2        491.01        422.04        18.59 o                         
   3  10   2        211.78        169.49         6.96 o                         
   4  10   2        245.78        237.45        12.16 o                         
   5  10   2        348.64        295.81        19.42 o                         
   6  10   2        116.17        126.29        18.83 o                         
  -7  11   2         23.66         42.80         8.14 o                         
  -6  11   2        187.04        235.53        23.14 o                         
  -5  11   2        324.22        308.05        22.34 o                         
  -4  11   2        178.10        204.07         9.82 o                         
  -3  11   2        320.00        280.21         9.80 o                         
  -2  11   2       1279.78       1265.16        36.53 o                         
  -1  11   2         54.50         42.53         3.05 o                         
   0  11   2       3561.48       3577.78        96.82 o                         
   1  11   2         79.06         68.45         3.83 o                         
   2  11   2        674.29        736.32        29.17 o                         
   3  11   2        723.88        700.14        41.80 o                         
   4  11   2        262.78        286.32        19.46 o                         
   5  11   2        167.63        195.55        16.18 o                         
   6  11   2          9.18         -1.10         6.30 o                         
  -7  12   2         24.58          3.06        15.64 o                         
  -6  12   2        207.08        287.33        35.15 o                         
  -5  12   2        195.17        199.14        13.04 o                         
  -4  12   2         75.21         68.58         5.23 o                         
  -3  12   2        746.02        782.74        24.43 o                         
  -2  12   2        838.77        777.53        21.64 o                         
  -1  12   2        758.34        699.12        23.09 o                         
   0  12   2        281.11        240.25         8.51 o                         
   1  12   2        154.53        149.55         6.02 o                         
   2  12   2        878.08        698.43        27.99 o                         
   3  12   2        472.04        441.46        29.76 o                         
   4  12   2        302.30        308.42        25.48 o                         
   5  12   2        132.33        102.44         9.96 o                         
   6  12   2         63.66          6.43        40.75 o                         
  -7  13   2         15.14         13.45        14.38 o                         
  -6  13   2         84.05         94.75        17.18 o                         
  -5  13   2         31.91          6.38         7.81 o                         
  -4  13   2        267.89        281.65        13.35 o                         
  -3  13   2        391.45        403.91        14.62 o                         
  -2  13   2        714.82        621.70        23.40 o                         
  -1  13   2        420.80        375.34        13.08 o                         
   0  13   2       1823.75       1760.92        57.22 o                         
   1  13   2        233.67        211.59        11.63 o                         
   2  13   2        341.96        306.79        14.42 o                         
   3  13   2        193.52        187.57         9.34 o                         
   4  13   2        135.53        161.38        11.15 o                         
   5  13   2        172.95        203.49        13.06 o                         
   6  13   2         15.19         14.05        16.66 o                         
  -6  14   2         25.33         27.31         7.99 o                         
  -5  14   2        255.97        333.39        29.11 o                         
  -4  14   2         33.97         40.86         4.54 o                         
  -3  14   2        246.20        244.53        10.77 o                         
  -2  14   2        188.25        200.22         7.22 o                         
  -1  14   2        500.48        431.95        14.07 o                         
   0  14   2          0.90          3.46         2.38 o                         
   1  14   2        172.16        171.38         8.04 o                         
   2  14   2        382.78        401.15        18.58 o                         
   3  14   2        503.74        568.47        21.45 o                         
   4  14   2         74.53         71.35         7.59 o                         
   5  14   2        120.22        100.75        13.03 o                         
  -6  15   2         76.47         94.44        11.62 o                         
  -5  15   2         52.16         48.59         6.36 o                         
  -4  15   2        258.67        298.46        13.69 o                         
  -3  15   2        155.42        170.34        10.67 o                         
  -2  15   2        415.97        442.29        16.50 o                         
  -1  15   2         23.75         22.20         2.78 o                         
   0  15   2       1907.96       2028.68        78.08 o                         
   1  15   2        194.61        159.09        18.61 o                         
   2  15   2        118.52        115.86         8.18 o                         
   3  15   2        328.73        452.95        26.92 o                         
   4  15   2        352.08        441.40        27.14 o                         
   5  15   2         75.72         85.66        10.15 o                         
  -6  16   2         10.03          8.58         6.82 o                         
  -5  16   2        159.91        225.09        14.15 o                         
  -4  16   2         35.32         40.34         5.20 o                         
  -3  16   2         14.13         19.87         3.86 o                         
  -2  16   2        115.15        124.27         6.50 o                         
  -1  16   2        120.22        132.33         6.81 o                         
   0  16   2        268.66        247.27        19.04 o                         
   1  16   2         42.15         49.67         4.94 o                         
   2  16   2        309.25        303.89        14.85 o                         
   3  16   2        184.28        232.92        12.39 o                         
   4  16   2         14.31         -9.23         9.34 o                         
   5  16   2         38.03         26.68        11.24 o                         
  -5  17   2         81.68         65.24         6.58 o                         
  -4  17   2        405.39        572.85        26.53 o                         
  -3  17   2         39.27         53.71         5.99 o                         
  -2  17   2        266.99        289.18        11.19 o                         
  -1  17   2          1.82          4.09         2.88 o                         
   0  17   2        366.16        450.83        18.82 o                         
   1  17   2        435.83        441.32        23.53 o                         
   2  17   2        249.87        395.53        22.59 o                         
   3  17   2        110.00        171.73        11.57 o                         
   4  17   2        183.88        204.32        13.30 o                         
  -5  18   2        118.78        195.17        17.42 o                         
  -4  18   2          6.20          7.59         4.58 o                         
  -3  18   2         30.14         38.83         7.52 o                         
  -2  18   2         19.28         32.14         5.77 o                         
  -1  18   2        299.75        197.18        13.07 o                         
   0  18   2         94.55         66.15         5.75 o                         
   1  18   2         50.53         61.24         6.24 o                         
   2  18   2        123.16         91.10         9.70 o                         
   3  18   2        143.30        162.27        16.48 o                         
   4  18   2         32.94         22.22         5.46 o                         
  -4  19   2        562.97        817.00        61.00 o                         
  -3  19   2        116.93        137.09        13.84 o                         
  -2  19   2         55.62         68.88         5.86 o                         
  -1  19   2         60.95         70.42         5.43 o                         
   0  19   2        254.49        310.53        14.49 o                         
   1  19   2         42.03         53.21         4.80 o                         
   2  19   2        214.52        333.07        26.48 o                         
   3  19   2         82.84         90.78         7.65 o                         
  -4  20   2          0.04          5.65         5.10 o                         
  -3  20   2          7.39         16.66         7.53 o                         
  -2  20   2         41.29         53.99         7.90 o                         
  -1  20   2        109.43        137.26         8.48 o                         
   0  20   2         53.25         55.80         6.92 o                         
   1  20   2        137.70        174.86        14.44 o                         
   2  20   2          6.34          8.43         3.76 o                         
   3  20   2         88.30        140.79         9.07 o                         
  -3  21   2         11.69          6.67         4.46 o                         
  -2  21   2         66.25         68.45        15.10 o                         
  -1  21   2         26.52         18.16         5.79 o                         
   0  21   2        135.30        210.67        18.56 o                         
   1  21   2         47.77         45.21         4.76 o                         
   2  21   2        134.10        191.09        19.50 o                         
  -1  22   2         52.87         60.45        16.66 o                         
   0  22   2         32.19         31.47         5.34 o                         
  -7   0   3        151.38        127.65        11.25 o                         
  -5   0   3        612.22        627.50        36.10 o                         
  -3   0   3       1337.23       1387.60        59.59 o                         
  -1   0   3        306.01        380.51        14.70 o                         
   1   0   3        251.66        294.28        12.95 o                         
   3   0   3        573.01        757.31        38.09 o                         
   5   0   3        115.18        147.19        29.93 o                         
   7   0   3        258.21        302.42        42.41 o                         
  -8   1   3        389.37        488.56        22.50 o                         
  -7   1   3         16.78         14.49         3.82 o                         
  -6   1   3       1068.80       1188.46        32.55 o                         
  -5   1   3        178.40        178.82         8.92 o                         
  -4   1   3       1074.57       1040.73        24.86 o                         
  -3   1   3        628.19        573.60        13.38 o                         
  -2   1   3       1640.84       2256.74        61.12 o                         
  -1   1   3       6833.00       7578.62       264.20 o                         
   0   1   3       3627.47       3923.08       108.96 o                         
   1   1   3        697.06        761.16        24.61 o                         
   2   1   3       1998.29       2588.98       111.00 o                         
   3   1   3       7062.97       6416.15       272.92 o                         
   4   1   3        187.01        155.18         9.43 o                         
   5   1   3        710.96        529.76        35.46 o                         
   6   1   3        440.96        521.68        39.76 o                         
   7   1   3         73.65         75.89        23.28 o                         
  -8   2   3         21.66         38.79         6.84 o                         
  -7   2   3         70.25         67.78         4.65 o                         
  -6   2   3        109.02        110.01         5.59 o                         
  -5   2   3        868.45        715.32        24.05 o                         
  -4   2   3         41.25         31.61         2.31 o                         
  -3   2   3        856.58        825.77        27.47 o                         
  -2   2   3        899.28        933.68        25.35 o                         
  -1   2   3        221.92        197.00         5.53 o                         
   0   2   3         23.14         13.15         0.83 o                         
   1   2   3       3491.20       3481.66       132.66 o                         
   2   2   3        202.78        229.99         8.95 o                         
   3   2   3       1315.40       1572.02        55.19 o                         
   4   2   3        152.07        141.86         9.21 o                         
   5   2   3        256.65        264.01        20.23 o                         
   6   2   3        117.35        195.64        20.33 o                         
   7   2   3        237.23        278.55        28.61 o                         
  -8   3   3        205.05        300.18        18.11 o                         
  -7   3   3        111.35        110.08         9.64 o                         
  -6   3   3        623.74        668.76        20.11 o                         
  -5   3   3        526.64        467.20        20.45 o                         
  -4   3   3       1867.76       2059.56        58.88 o                         
  -3   3   3       1841.07       1793.14        42.50 o                         
  -2   3   3       1148.41       1180.39        33.72 o                         
  -1   3   3       3460.90       3630.79       103.26 o                         
   0   3   3        488.39        584.64        19.47 o                         
   1   3   3       3569.05       3511.33       134.16 o                         
   2   3   3       2679.01       3186.09       110.84 o                         
   3   3   3       1429.78       1330.86        99.82 o                         
   4   3   3        395.06        467.41        19.94 o                         
   5   3   3        444.12        375.53        35.21 o                         
   6   3   3        315.08        381.40        33.61 o                         
   7   3   3        118.73         40.78        15.80 o                         
  -8   4   3         22.28         21.49         7.70 o                         
  -7   4   3        190.65        208.37        12.36 o                         
  -6   4   3         46.04         47.27         3.84 o                         
  -5   4   3        833.87        866.48        21.17 o                         
  -4   4   3        356.38        407.90        15.80 o                         
  -3   4   3       1263.58       1220.94        30.16 o                         
  -2   4   3       1346.22       1421.61        46.05 o                         
  -1   4   3       4890.72       5076.25       143.83 o                         
   0   4   3       1034.50       1003.16        28.62 o                         
   1   4   3       2914.72       2922.09       101.80 o                         
   2   4   3        337.05        306.43        11.67 o                         
   3   4   3       1100.89       1185.55        45.75 o                         
   4   4   3        162.47        164.51         8.41 o                         
   5   4   3        154.69        131.89        12.18 o                         
   6   4   3        243.80        198.44        17.51 o                         
   7   4   3        325.78        284.70        28.43 o                         
  -8   5   3        226.31        215.64        16.29 o                         
  -7   5   3         40.07         -5.89        13.75 o                         
  -6   5   3        459.32        555.18        19.70 o                         
  -5   5   3        179.78        193.87         7.30 o                         
  -4   5   3       1744.14       2054.82        55.44 o                         
  -3   5   3       1319.75       1151.47        25.58 o                         
  -2   5   3       3651.52       3550.84       107.25 o                         
  -1   5   3       8778.55       9575.02       271.13 o                         
   0   5   3         63.14         49.64         3.68 o                         
   1   5   3       3871.77       3844.36       137.70 o                         
   2   5   3       1443.73       1536.81        46.66 o                         
   3   5   3        202.73        208.97        11.72 o                         
   4   5   3        300.48        292.07        11.84 o                         
   5   5   3        380.93        341.70        23.66 o                         
   6   5   3        298.93        252.67        17.06 o                         
   7   5   3         36.03         29.41        14.97 o                         
  -8   6   3         46.85         25.46         7.49 o                         
  -7   6   3        396.92        492.60        39.31 o                         
  -6   6   3         10.28         -1.09         4.95 o                         
  -5   6   3        244.77        188.13        11.15 o                         
  -4   6   3       1953.62       1890.36        44.96 o                         
  -3   6   3       2992.12       3067.64        69.78 o                         
  -2   6   3        206.85        168.19         6.19 o                         
  -1   6   3       3257.60       3059.64       106.49 o                         
   0   6   3       2486.41       2560.89        89.28 o                         
   1   6   3         50.20         40.26         2.68 o                         
   2   6   3       1308.29       1123.18        36.65 o                         
   3   6   3        977.45       1060.91        34.91 o                         
   4   6   3        761.86        669.15        23.14 o                         
   5   6   3         60.26         78.27         9.72 o                         
   6   6   3        293.83        193.18        19.14 o                         
   7   6   3        188.77        230.17        33.75 o                         
  -8   7   3         33.72         34.99         7.68 o                         
  -7   7   3         44.27         34.34         8.09 o                         
  -6   7   3        507.07        646.98        36.02 o                         
  -5   7   3        542.44        567.46        16.48 o                         
  -4   7   3        354.60        376.00         9.75 o                         
  -3   7   3        779.52       1014.20        29.47 o                         
  -2   7   3       3864.27       3909.52        88.86 o                         
  -1   7   3       2370.74       2506.47        87.38 o                         
   0   7   3       2201.27       2104.30        67.95 o                         
   1   7   3       4997.41       4818.69       144.98 o                         
   2   7   3        200.84        175.29         6.18 o                         
   7   0  -3        151.38        111.17        13.01 o                         
   5   0  -1        331.44        335.64        17.82 o                         
   3   0   1        332.99        316.56        12.84 o                         
   1   0   3        251.66        256.29        11.44 o                         
   3   7   3        222.01        194.21        16.13 o                         
   4   7   3       1628.92       1677.76        72.47 o                         
   5   7   3        217.26        200.28        16.37 o                         
   6   7   3        164.82         50.81        15.69 o                         
  -8   8   3         36.10         24.24         7.72 o                         
  -7   8   3        191.15        121.08        16.01 o                         
  -6   8   3          5.58          9.97         3.93 o                         
  -5   8   3        484.06        533.99        18.69 o                         
  -4   8   3        746.99        723.05        16.54 o                         
  -3   8   3        208.39        203.82         7.76 o                         
  -2   8   3        719.20        728.28        19.06 o                         
  -1   8   3       2535.25       2254.74        67.97 o                         
   0   8   3        878.80        929.61        30.22 o                         
   1   8   3        495.84        425.99        14.30 o                         
   2   8   3       1949.52       2046.39       101.03 o                         
   3   8   3       1149.96       1195.49        36.62 o                         
   4   8   3        396.60        373.58        22.06 o                         
   5   8   3         27.80         -0.60         9.06 o                         
   6   8   3        310.73        306.73        34.87 o                         
  -8   9   3         53.15         49.82         7.96 o                         
  -7   9   3         27.96         28.90         7.07 o                         
  -6   9   3        754.32        910.21        46.86 o                         
  -5   9   3        339.85        342.69        14.27 o                         
  -4   9   3        402.59        398.65        10.30 o                         
  -3   9   3        767.21        835.44        25.92 o                         
  -2   9   3       1361.05       1229.71        37.40 o                         
  -1   9   3        775.38        712.19        20.52 o                         
   0   9   3        965.76        882.89        26.97 o                         
   1   9   3       2590.62       2398.15        83.75 o                         
   2   9   3        991.02        929.43        28.42 o                         
   3   9   3         52.67         37.44         6.55 o                         
   4   9   3        843.85        825.32        33.94 o                         
   5   9   3        342.86        463.70        27.34 o                         
   6   9   3         44.38         36.35        10.36 o                         
  -7  10   3         62.18         61.53         8.70 o                         
  -6  10   3         15.43         -5.63         7.31 o                         
  -5  10   3        479.03        470.07        22.51 o                         
  -4  10   3        639.86        603.58        15.97 o                         
  -3  10   3        480.84        430.57        12.07 o                         
  -2  10   3       1216.57       1218.63        42.81 o                         
  -1  10   3       1300.07       1050.65        27.36 o                         
   0  10   3       1058.27        953.87        26.12 o                         
   1  10   3        131.72         94.83         5.53 o                         
   2  10   3        431.53        387.22        11.96 o                         
   3  10   3        519.75        475.47        15.06 o                         
   4  10   3        183.16        192.11        12.49 o                         
   5  10   3        158.99        127.74        12.35 o                         
   6  10   3         35.18          9.01         7.90 o                         
  -7  11   3         33.12         24.36         7.65 o                         
  -6  11   3        562.18        681.49        37.12 o                         
  -5  11   3        316.05        330.10        13.90 o                         
  -4  11   3        562.74        643.90        22.85 o                         
  -3  11   3        596.53        633.48        17.88 o                         
  -2  11   3        612.10        519.51        17.84 o                         
  -1  11   3         81.78         70.20         3.27 o                         
   0  11   3         60.28         42.66         2.95 o                         
   1  11   3       1475.94       1450.13        43.90 o                         
   2  11   3        115.92         98.18         5.18 o                         
   3  11   3        715.50        768.09        30.36 o                         
   4  11   3        176.78        176.17        12.75 o                         
   5  11   3        250.99        269.58        22.04 o                         
   6  11   3         38.52         20.28         6.23 o                         
  -7  12   3         17.14         20.02         8.22 o                         
  -6  12   3        111.73         53.64        26.81 o                         
  -5  12   3        188.08        166.91        11.73 o                         
  -4  12   3        164.33        159.97         9.81 o                         
  -3  12   3        769.80        818.46        25.51 o                         
  -2  12   3        674.66        687.24        20.09 o                         
  -1  12   3        155.57        141.10         5.06 o                         
   0  12   3       2709.01       2527.34        72.08 o                         
   1  12   3        406.07        384.84        12.01 o                         
   2  12   3        276.21        243.23        10.72 o                         
   3  12   3        108.79        107.20         9.56 o                         
   4  12   3        169.55        107.44        14.77 o                         
   5  12   3         93.38         62.89         8.16 o                         
   6  12   3         77.77         87.12        40.45 o                         
  -7  13   3         58.61         58.84        15.19 o                         
  -6  13   3        324.33        396.26        41.10 o                         
  -5  13   3         32.57          7.30         5.80 o                         
  -4  13   3         98.32         98.57         6.99 o                         
  -3  13   3        584.81        521.92        24.76 o                         
  -2  13   3        219.46        213.66         9.08 o                         
  -1  13   3        225.17        219.52        10.01 o                         
   0  13   3        266.82        251.43         9.19 o                         
   1  13   3        454.53        439.78        22.15 o                         
   2  13   3         91.25         83.56         6.02 o                         
   3  13   3        274.31        211.54        15.92 o                         
   4  13   3         18.77         13.37         7.05 o                         
   5  13   3        311.71        240.84        25.73 o                         
  -6  14   3         95.32         99.64        12.83 o                         
  -5  14   3        242.86        276.59        15.86 o                         
  -4  14   3         66.78         45.20         9.72 o                         
  -3  14   3        841.31        887.71        28.04 o                         
  -2  14   3        139.44        130.01        10.38 o                         
  -1  14   3        164.05        184.03         7.42 o                         
   0  14   3        349.46        337.52        12.44 o                         
   1  14   3         54.12         55.40         4.89 o                         
   2  14   3        407.09        355.53        26.49 o                         
   3  14   3        143.67        130.06         9.37 o                         
   4  14   3        155.43        168.82        20.05 o                         
   5  14   3         11.35          6.27         6.47 o                         
  -6  15   3         19.31         21.96         7.27 o                         
  -5  15   3         51.88         49.49         5.99 o                         
  -4  15   3         16.54         13.66         4.63 o                         
  -3  15   3        255.49        259.05        15.88 o                         
  -2  15   3        406.15        413.17        14.63 o                         
  -1  15   3        185.75        191.90         9.47 o                         
   0  15   3        671.05        660.73        26.36 o                         
   1  15   3        236.81        243.77        18.19 o                         
   2  15   3         46.61         41.86         7.55 o                         
   3  15   3         78.73        127.97        18.25 o                         
   4  15   3          4.63          2.67         6.63 o                         
   5  15   3         97.22         94.56         9.92 o                         
  -6  16   3          0.83         12.05         6.62 o                         
  -5  16   3        152.01        167.97        10.69 o                         
  -4  16   3        145.43        201.40        18.89 o                         
  -3  16   3        188.55        219.79        12.29 o                         
  -2  16   3        130.90        107.74         8.64 o                         
  -1  16   3         42.24         48.08         4.35 o                         
   0  16   3        221.53        198.57         9.46 o                         
   1  16   3         61.98         60.46         5.51 o                         
   3  16   3          2.42          5.72         5.47 o                         
   4  16   3        173.41        231.54        17.13 o                         
  -5  17   3         85.06         66.82        10.70 o                         
  -4  17   3         22.88         22.94         4.70 o                         
  -3  17   3        185.80        229.90        15.40 o                         
  -2  17   3         57.89         56.98         6.29 o                         
  -1  17   3        420.23        414.21        15.95 o                         
   0  17   3        171.90        182.07        10.39 o                         
   2  17   3         18.73         18.57         5.04 o                         
   3  17   3         10.07         18.31         6.86 o                         
   4  17   3          4.80          5.51         6.06 o                         
  -5  18   3        112.95        154.89        17.33 o                         
  -4  18   3        167.39        251.58        17.86 o                         
  -3  18   3          8.78          5.19         6.26 o                         
  -2  18   3         41.07         60.27         6.56 o                         
  -1  18   3         49.85         68.20         7.22 o                         
   0  18   3        214.31        276.99        18.72 o                         
   1  18   3         74.84        115.39         9.74 o                         
   2  18   3        442.01        567.75        29.78 o                         
   3  18   3          2.58         -0.24         5.10 o                         
  -4  19   3          5.22          6.09         5.33 o                         
  -3  19   3        180.09        260.75        20.70 o                         
  -2  19   3          4.31          2.11         4.46 o                         
  -1  19   3         43.97         39.52         4.69 o                         
   0  19   3          1.60          6.36         3.57 o                         
   1  19   3        326.40        374.13        18.02 o                         
   2  19   3          4.29         -1.23         3.93 o                         
   3  19   3         21.98         22.49         4.78 o                         
  -3  20   3         46.35        -11.66        15.85 o                         
  -2  20   3        159.92        178.46        16.55 o                         
  -1  20   3        132.57        161.74        12.29 o                         
   0  20   3        252.61        320.53        16.80 o                         
   1  20   3         43.82         46.10         4.40 o                         
   2  20   3         86.00        103.51         8.92 o                         
  -2  21   3          2.05          7.06         4.36 o                         
  -1  21   3         49.56         44.77         5.65 o                         
   0  21   3         22.83         27.99         3.87 o                         
   1  21   3        202.70        251.96        16.69 o                         
  -8   0   4        432.57        389.40        40.03 o                         
  -6   0   4        792.65        869.07        44.14 o                         
  -4   0   4       5705.97       6605.87       235.94 o                         
  -2   0   4       2641.17       2652.95        85.52 o                         
   0   0   4       2109.42       2022.88        77.39 o                         
   2   0   4       1493.14       1799.69       109.69 o                         
   4   0   4        374.06        315.38        22.94 o                         
   6   0   4         25.83         21.28        23.48 o                         
  -8   1   4          8.65         27.99         8.32 o                         
  -7   1   4         16.29         20.07         3.70 o                         
  -6   1   4         25.44         36.49         5.33 o                         
  -5   1   4        494.25        582.08        17.27 o                         
  -4   1   4         63.24         99.20         5.30 o                         
  -3   1   4        587.97        548.79        12.84 o                         
  -2   1   4       1373.82       1615.26        36.78 o                         
  -1   1   4        690.87        733.63        19.91 o                         
   0   1   4         77.65         84.83         3.33 o                         
   1   1   4        118.09        121.71         5.52 o                         
   2   1   4        407.09        331.04        15.12 o                         
   3   1   4       1860.82       2338.57        90.02 o                         
   4   1   4         19.91         43.86        10.91 o                         
   5   1   4        125.99        144.76        20.41 o                         
   6   1   4         83.64         71.25        16.57 o                         
  -8   2   4        288.38        282.04        15.35 o                         
  -7   2   4         69.84         72.67         5.17 o                         
  -6   2   4        777.05        905.69        30.29 o                         
  -5   2   4         89.10         91.67         5.47 o                         
  -4   2   4       3277.74       3477.95        85.77 o                         
  -3   2   4        326.91        301.29         7.91 o                         
  -2   2   4       4046.01       4182.39       102.96 o                         
  -1   2   4       3591.00       3633.13        93.44 o                         
   0   2   4       1751.45       1648.23        44.49 o                         
   1   2   4         96.06         84.05         5.15 o                         
   2   2   4        890.40        848.33        40.07 o                         
   3   2   4        722.71        626.07        26.13 o                         
   4   2   4        455.90        423.22        21.85 o                         
   5   2   4        263.95        224.92        28.01 o                         
   6   2   4        166.88        144.81        17.57 o                         
  -8   3   4          7.93         14.68         6.35 o                         
  -7   3   4        105.82         96.46         6.44 o                         
  -6   3   4         46.45         66.21         6.43 o                         
  -5   3   4         71.00         44.57         4.29 o                         
  -4   3   4         56.02         80.11         4.47 o                         
  -3   3   4       1213.39       1297.71        30.82 o                         
  -2   3   4       1502.73       1624.73        56.61 o                         
  -1   3   4       3642.24       3923.26       105.87 o                         
   0   3   4        118.85        116.08         3.85 o                         
   1   3   4       1159.16       1410.32        60.72 o                         
   2   3   4         56.55         55.67         3.47 o                         
   3   3   4       1270.28       1502.17        63.17 o                         
   4   3   4        387.51        408.07        27.23 o                         
   5   3   4        151.28        130.58        10.94 o                         
   6   3   4        249.36        199.14        21.41 o                         
  -8   4   4        262.55        211.49        16.99 o                         
  -7   4   4        185.96        143.70         8.42 o                         
  -6   4   4        599.43        663.34        20.06 o                         
  -5   4   4         93.57        102.27         5.03 o                         
  -4   4   4       3058.55       3240.18        73.98 o                         
  -3   4   4        507.30        514.28        11.65 o                         
  -2   4   4       2405.67       2723.86        67.03 o                         
  -1   4   4       2961.70       3059.60        87.22 o                         
   0   4   4      12102.15      13559.18       347.79 o                         
   1   4   4        282.10        349.33        12.71 o                         
   2   4   4        998.83        974.76        32.04 o                         
   3   4   4        295.73        286.40        25.42 o                         
   4   4   4       1657.32       1734.96        61.37 o                         
   5   4   4        228.80        245.05        24.92 o                         
   6   4   4        310.30        234.67        28.21 o                         
  -8   5   4         22.18         10.79         5.92 o                         
  -7   5   4         40.96         30.50        22.14 o                         
  -6   5   4        108.85        122.00         6.19 o                         
  -5   5   4        751.72        673.06        21.42 o                         
  -4   5   4        337.56        441.86        17.52 o                         
  -3   5   4       1456.69       1501.03        35.65 o                         
  -2   5   4       1195.97       1137.86        29.43 o                         
  -1   5   4       3885.49       4070.07       104.61 o                         
   0   5   4       1072.91       1218.37        31.46 o                         
   1   5   4       1340.03       1463.13        56.29 o                         
   2   5   4        164.60        155.55         6.86 o                         
   3   5   4       1029.62       1163.36        38.39 o                         
   4   5   4       1225.19       1216.73        43.95 o                         
   5   5   4        160.66        132.12        10.91 o                         
   6   5   4         38.45         23.88         8.01 o                         
  -8   6   4         45.73         56.48         7.48 o                         
  -7   6   4        381.76        496.60        22.39 o                         
  -6   6   4        226.88        293.91        12.68 o                         
  -5   6   4          2.97         -0.36         2.36 o                         
  -4   6   4       3696.02       4074.79       116.08 o                         
  -3   6   4         49.34         36.11         1.99 o                         
  -2   6   4       3191.21       3467.49        88.94 o                         
  -1   6   4         48.39         45.50         2.39 o                         
   0   6   4       3853.77       4295.57       129.58 o                         
   1   6   4       2128.80       1782.69        68.59 o                         
   2   6   4       1112.02       1122.09        61.40 o                         
   3   6   4        208.60        213.91         9.35 o                         
   4   6   4       2255.30       2454.91       105.87 o                         
   5   6   4        330.32        208.87        25.13 o                         
   6   6   4         52.49         44.72        16.66 o                         
  -8   7   4          3.10         -4.38         5.52 o                         
  -7   7   4         42.16         33.56         7.95 o                         
  -1   0   5        222.83        199.05        10.48 o                         
  -3   0   7       1459.58       1272.39        67.56 o                         
  -5   0   9        140.07         71.29        22.49 o                         
  -6   7   4        230.06        271.87        11.62 o                         
  -5   7   4       1028.03        908.01        43.96 o                         
  -4   7   4         47.65         41.12         2.39 o                         
  -3   7   4        902.32        924.69        22.24 o                         
  -2   7   4        875.65        783.45        21.47 o                         
  -1   7   4       5045.35       5044.48       124.49 o                         
   0   7   4        242.22        182.51         5.54 o                         
   1   7   4       1250.52       1017.96        35.82 o                         
   2   7   4        243.55        241.20         9.58 o                         
   3   7   4        456.39        443.60        15.00 o                         
   4   7   4        682.13        595.01        29.67 o                         
   5   7   4         78.02         62.33        12.99 o                         
   6   7   4         75.31         48.52        11.61 o                         
  -8   8   4          7.57          7.41         6.81 o                         
  -7   8   4        187.14        142.48        13.08 o                         
  -6   8   4        194.03        235.35        15.76 o                         
  -5   8   4         63.87         56.69         7.64 o                         
  -4   8   4        961.00       1023.54        28.04 o                         
  -3   8   4        169.50        136.06         4.97 o                         
  -2   8   4       2169.37       2390.21        75.47 o                         
  -1   8   4        514.96        454.90        12.79 o                         
   0   8   4       2167.97       2028.88        61.43 o                         
   1   8   4       1912.00       1652.35        53.61 o                         
   2   8   4        730.00        681.49        40.07 o                         
   3   8   4        137.52        129.21        12.85 o                         
   4   8   4        486.12        349.99        25.47 o                         
   5   8   4        297.71        383.71        57.99 o                         
   6   8   4          2.67          4.06         6.52 o                         
  -8   9   4        106.83         94.71        11.05 o                         
  -7   9   4         28.74         24.14         6.43 o                         
  -6   9   4         21.29         15.03         7.14 o                         
  -5   9   4        506.09        493.80        21.06 o                         
  -4   9   4        166.07        164.78         8.01 o                         
  -3   9   4        856.97        815.03        25.28 o                         
  -2   9   4        146.31        100.66         4.26 o                         
  -1   9   4       2687.26       2394.17        61.71 o                         
   0   9   4        160.86        128.95         6.76 o                         
   1   9   4       1337.12       1157.70        40.77 o                         
   2   9   4        389.70        333.83        13.30 o                         
   3   9   4        818.96        784.29        43.43 o                         
   4   9   4        192.42        149.79        18.69 o                         
   5   9   4         25.20         14.10         7.25 o                         
   6   9   4         32.64         14.36         6.42 o                         
  -7  10   4         65.01         35.37        15.18 o                         
  -6  10   4        218.37        117.10        12.30 o                         
  -5  10   4        101.45        109.25         5.95 o                         
  -4  10   4        730.80        789.61        26.96 o                         
  -3  10   4       1101.29       1061.15        29.23 o                         
  -2  10   4        467.93        429.71        14.08 o                         
  -1  10   4        138.53         87.06         4.79 o                         
   0  10   4        964.44        879.52        25.47 o                         
   1  10   4        798.52        731.03        22.73 o                         
   2  10   4        934.99        934.10        36.29 o                         
   3  10   4        907.60        930.21        41.83 o                         
   4  10   4        614.47        621.73        36.71 o                         
   5  10   4        243.05        245.35        16.61 o                         
   6  10   4          4.31         16.22         6.75 o                         
  -7  11   4         34.25         20.82         7.10 o                         
  -6  11   4        195.49        263.14        16.88 o                         
  -5  11   4        379.73        452.11        15.71 o                         
  -4  11   4         33.71         25.31         2.88 o                         
  -3  11   4        420.70        428.01        13.18 o                         
  -2  11   4        711.38        608.83        22.50 o                         
  -1  11   4       1517.93       1387.00        36.06 o                         
   0  11   4        147.56        134.22         5.47 o                         
   1  11   4        880.56        889.86        38.01 o                         
   2  11   4        984.31       1010.97        39.43 o                         
   3  11   4        905.09        716.09        44.30 o                         
   4  11   4        119.34        216.57        22.34 o                         
   5  11   4         67.12         50.99        12.78 o                         
  -7  12   4         17.97         16.96         7.17 o                         
  -6  12   4        204.08        235.67        24.81 o                         
  -5  12   4        114.86        118.40         7.65 o                         
  -4  12   4         59.00         63.21         5.58 o                         
  -3  12   4        645.84        624.07        21.22 o                         
  -2  12   4        832.36        834.77        37.79 o                         
  -1  12   4        414.59        341.48        10.41 o                         
   0  12   4        591.77        512.91        16.47 o                         
   1  12   4        416.61        384.96        13.81 o                         
   2  12   4        725.93        706.17        59.38 o                         
   3  12   4        329.88        309.42        20.00 o                         
   4  12   4        111.73        104.22        12.11 o                         
   5  12   4        307.79        331.97        29.65 o                         
  -7  13   4         57.64         49.48         7.44 o                         
  -6  13   4         85.07         86.14        11.30 o                         
  -5  13   4        421.69        446.27        36.21 o                         
  -4  13   4        118.64        124.06        10.81 o                         
  -3  13   4        392.03        402.59        15.94 o                         
  -2  13   4        360.89        322.71        13.22 o                         
  -1  13   4        453.06        436.82        16.29 o                         
   0  13   4        537.19        504.70        18.74 o                         
   1  13   4        165.62        176.90        11.30 o                         
   2  13   4        867.29        896.09        45.70 o                         
   3  13   4        257.96        214.14        14.03 o                         
   4  13   4         36.12         29.66         9.15 o                         
   5  13   4         49.15         25.93        10.45 o                         
  -6  14   4         24.46         19.73         9.84 o                         
  -5  14   4         42.18         55.34         6.40 o                         
  -4  14   4        281.76        307.23        19.86 o                         
  -3  14   4        383.60        376.36        15.65 o                         
  -2  14   4        384.67        342.27        16.99 o                         
  -1  14   4         52.46         47.14         3.75 o                         
   0  14   4       1433.44       1484.61        57.15 o                         
   1  14   4        146.60        141.41         8.70 o                         
   2  14   4         73.08         55.81         7.50 o                         
   3  14   4        101.47        142.04        14.68 o                         
   4  14   4         89.43         97.33         7.77 o                         
   5  14   4        102.10         79.74        10.98 o                         
  -6  15   4         78.39         91.57        17.73 o                         
  -5  15   4        374.12        479.35        23.03 o                         
  -4  15   4         48.58         21.99        11.65 o                         
  -3  15   4        492.97        577.20        24.54 o                         
  -2  15   4        114.74        134.51         9.72 o                         
  -1  15   4        245.11        223.61        11.73 o                         
   0  15   4         97.10         95.59         5.79 o                         
   1  15   4        155.26        169.36         9.37 o                         
   2  15   4        309.16        172.67        44.23 o                         
   3  15   4        126.11        153.49        11.43 o                         
   4  15   4         49.04         53.16         6.53 o                         
  -6  16   4         10.15          3.61         6.06 o                         
  -5  16   4         50.05         49.24         5.48 o                         
  -4  16   4        145.35        139.03        10.38 o                         
  -3  16   4        285.40        182.63        24.95 o                         
  -2  16   4        293.37        288.72        13.56 o                         
  -1  16   4         62.71         49.78         4.22 o                         
   0  16   4        558.66        618.07        24.70 o                         
   1  16   4        781.10        893.45        77.61 o                         
   2  16   4         25.27         25.47         5.58 o                         
   3  16   4         52.27         45.36         6.17 o                         
   4  16   4         43.48         30.35         5.66 o                         
  -5  17   4        178.21        203.95        15.60 o                         
  -4  17   4         33.70          2.85        18.89 o                         
  -3  17   4        189.16        227.68        11.65 o                         
  -2  17   4        253.48        342.97        22.93 o                         
  -1  17   4        149.91        116.34         9.15 o                         
   0  17   4         16.59         21.04         8.89 o                         
   1  17   4         35.58         42.18         4.34 o                         
   2  17   4        319.49        361.96        20.19 o                         
   3  17   4        126.13        148.51        10.56 o                         
  -5  18   4         51.77         53.71         6.27 o                         
  -4  18   4         13.05          8.05         5.32 o                         
  -3  18   4        293.08        230.51        19.55 o                         
  -2  18   4        116.92        123.76         8.44 o                         
  -1  18   4         78.42         81.59        10.31 o                         
   0  18   4         17.93         28.31         5.33 o                         
   1  18   4        498.75        600.18        26.83 o                         
   2  18   4         96.81        119.14        12.19 o                         
   3  18   4         22.56         16.93         5.07 o                         
  -4  19   4         71.12         51.62         6.38 o                         
  -3  19   4         46.75         53.71         6.26 o                         
  -2  19   4        223.85        190.93        15.98 o                         
  -1  19   4        309.33        376.14        18.28 o                         
   0  19   4         11.07          9.28         4.84 o                         
   1  19   4         30.44         38.33         6.20 o                         
   2  19   4        208.68        250.92        23.87 o                         
  -3  20   4         94.04         50.22        16.03 o                         
  -2  20   4          6.07          6.49         4.25 o                         
  -1  20   4         45.22         53.49         5.99 o                         
   0  20   4         28.99         34.02         4.18 o                         
   1  20   4        360.06        320.13        27.28 o                         
  -2  21   4        140.75        222.39        15.51 o                         
  -1  21   4        192.70        254.78        18.36 o                         
   0  21   4         53.58         77.06         9.18 o                         
  -7   0   5        326.74        470.01        42.82 o                         
  -5   0   5        169.81        220.46        25.62 o                         
  -3   0   5       2287.47       2341.87        75.43 o                         
  -1   0   5        222.83        257.97        11.41 o                         
   1   0   5       2550.83       3306.70       141.26 o                         
   3   0   5        244.59        270.09        18.14 o                         
   5   0   5        821.76       1048.99        97.77 o                         
  -8   1   5        406.35        284.02        17.47 o                         
  -7   1   5        132.22        171.22         9.46 o                         
  -6   1   5        131.07        151.17         8.10 o                         
  -5   1   5       2067.01       2187.64        70.77 o                         
  -4   1   5        942.18        935.72        20.88 o                         
  -3   1   5       1911.40       2235.89        57.82 o                         
  -2   1   5       1894.02       1764.64        46.34 o                         
  -1   1   5        112.67        127.55         4.25 o                         
   0   1   5       6436.34       6249.66       188.06 o                         
   1   1   5         24.06         35.86         3.38 o                         
   2   1   5        779.61        780.77        29.15 o                         
   3   1   5        173.25        169.86         7.56 o                         
   4   1   5        138.59        134.03        13.24 o                         
   5   1   5         67.33        179.84        19.49 o                         
   6   1   5        313.95        225.24        16.00 o                         
  -8   2   5         22.82         26.75         5.63 o                         
  -7   2   5        118.74         52.38         9.47 o                         
  -6   2   5        120.34        142.32         7.61 o                         
  -5   2   5        691.63        707.16        18.08 o                         
  -4   2   5         99.15         93.98         4.00 o                         
  -3   2   5       3239.08       3449.76        78.70 o                         
  -2   2   5        207.72        236.20         5.85 o                         
  -1   2   5        101.08        120.18         4.19 o                         
   0   2   5          4.80         10.44         1.23 o                         
   1   2   5       1716.71       1969.24        56.05 o                         
   2   2   5        572.49        525.94        25.00 o                         
   3   2   5        174.78        137.37         9.57 o                         
   4   2   5        159.21         81.44        13.83 o                         
   5   2   5       1063.80       1214.40        63.07 o                         
   6   2   5         58.37         29.03         8.77 o                         
  -8   3   5        213.58        156.70        13.97 o                         
  -7   3   5        281.96        310.58        14.52 o                         
  -6   3   5         34.06         46.93         7.02 o                         
  -5   3   5       1475.18       1607.06        54.87 o                         
  -4   3   5       2061.57       2126.13        52.69 o                         
  -3   3   5       1254.01       1590.17        37.80 o                         
  -2   3   5       2538.08       2546.02        84.05 o                         
  -1   3   5       1098.76       1113.95        46.50 o                         
   0   3   5       2767.96       2625.05        67.46 o                         
   1   3   5        436.83        570.26        18.90 o                         
   2   3   5       1122.37        978.67        42.55 o                         
   3   3   5        409.06        437.20        16.02 o                         
   4   3   5        513.92        509.69        23.09 o                         
   5   3   5        128.15        173.42        16.79 o                         
   6   3   5         85.44         63.75        11.30 o                         
  -8   4   5         21.14         24.28         4.97 o                         
  -7   4   5        350.10        301.67        15.62 o                         
  -6   4   5        395.55        425.95        14.28 o                         
  -5   4   5        677.17        792.21        23.30 o                         
  -4   4   5        427.33        490.50        15.71 o                         
  -3   4   5        188.90        174.43         5.32 o                         
  -2   4   5        352.93        346.62         8.35 o                         
  -1   4   5        273.67        311.94         8.33 o                         
   0   4   5        360.57        403.72        10.27 o                         
   1   4   5       1235.17       1371.97        44.61 o                         
   2   4   5        799.19        771.64        22.67 o                         
   3   4   5         49.82         41.07         6.07 o                         
   4   4   5        209.81        200.90        13.30 o                         
   5   4   5        270.81        251.52        20.89 o                         
   6   4   5         60.28         41.49        16.22 o                         
  -8   5   5        221.75        162.39        15.12 o                         
  -7   5   5        353.78        467.46        27.91 o                         
  -6   5   5         41.25         39.99         3.81 o                         
  -5   5   5        341.45        360.33        11.65 o                         
  -4   5   5       2123.90       2381.92        56.62 o                         
  -3   5   5        511.30        605.73        15.54 o                         
  -2   5   5       1379.26       1442.94        37.17 o                         
  -1   5   5       1335.10       1434.12        35.33 o                         
   0   5   5       1870.83       1807.49        42.94 o                         
   1   5   5        170.66        162.30         5.52 o                         
   2   5   5       1628.42       1576.16        60.94 o                         
   3   5   5        405.23        438.00        19.46 o                         
   4   5   5        586.43        535.30        32.46 o                         
   5   5   5         83.95         25.68        15.57 o                         
   6   5   5         75.62         29.59        15.87 o                         
  -8   6   5         46.49         20.38         7.70 o                         
  -7   6   5        378.87        472.21        27.94 o                         
  -6   6   5        284.05        302.94        12.44 o                         
  -5   6   5        871.41        948.34        37.34 o                         
  -4   6   5         83.75         91.19         4.30 o                         
  -3   6   5        232.52        256.34         8.30 o                         
  -2   6   5       1330.27       1288.72        29.53 o                         
  -1   6   5       2225.97       2180.08        58.94 o                         
   0   6   5         25.67         33.53         2.72 o                         
   1   6   5        520.65        488.45        16.24 o                         
   2   6   5        316.62        285.62        10.82 o                         
   3   6   5         36.78         20.62         5.07 o                         
   4   6   5        109.50        126.15        12.26 o                         
   5   6   5        205.52        191.28        23.67 o                         
   6   6   5        144.38        156.43        35.15 o                         
  -8   7   5         34.69         13.18         6.82 o                         
  -7   7   5        192.09        253.76        18.67 o                         
  -6   7   5         89.04         63.72         4.85 o                         
  -5   7   5        436.54        443.17        18.93 o                         
  -4   7   5       1683.41       1778.94        39.50 o                         
  -3   7   5        174.95        158.57         7.59 o                         
  -2   7   5        191.83        166.92         5.29 o                         
  -1   7   5       1319.35       1337.14        38.24 o                         
   0   7   5       1353.14       1268.13        31.42 o                         
   1   7   5        220.61        221.95         7.84 o                         
   2   7   5       1062.71       1003.80        43.89 o                         
   3   7   5         84.45         60.52        10.90 o                         
   4   7   5        786.69        749.01        40.59 o                         
   7   0  -1         20.87         26.96         8.39 o                         
   5   0   1        904.14        889.34        38.97 o                         
   3   0   3        573.01        540.17        16.84 o                         
   1   0   5       2550.83       2353.09       100.30 o                         
   5   7   5         41.51         15.24         8.89 o                         
   6   7   5         43.04         30.93         8.61 o                         
  -8   8   5         34.88         21.05         5.75 o                         
  -7   8   5        117.59         72.89         9.31 o                         
  -6   8   5        965.85        843.93        50.69 o                         
  -5   8   5        739.47        782.85        31.30 o                         
  -4   8   5         36.25         31.01         3.27 o                         
  -3   8   5        289.06        292.00         8.60 o                         
  -2   8   5       1973.73       2035.71        46.76 o                         
  -1   8   5       1971.17       1851.95        47.85 o                         
   0   8   5         42.48         43.55         3.18 o                         
   1   8   5        955.15        846.47        27.94 o                         
   2   8   5        133.80        106.34         7.20 o                         
   3   8   5        149.49        125.31        11.39 o                         
   4   8   5         50.91         15.70        21.08 o                         
   5   8   5        230.79        225.51        17.68 o                         
  -8   9   5         52.88         40.95         7.06 o                         
  -7   9   5        167.54        218.11        19.64 o                         
  -6   9   5        141.48        141.26        11.96 o                         
  -5   9   5        257.76        294.36        14.59 o                         
  -4   9   5        488.49        508.68        12.28 o                         
  -3   9   5        245.19        213.85         7.75 o                         
  -2   9   5        962.07        819.74        27.16 o                         
  -1   9   5       1394.58       1101.31        33.76 o                         
   0   9   5       1382.76       1172.47        30.43 o                         
   1   9   5        207.36        169.96         9.37 o                         
   2   9   5        168.59        168.58        10.10 o                         
   3   9   5        192.23        192.12        13.08 o                         
   4   9   5       1145.69       1179.63        52.94 o                         
   5   9   5         42.12         58.85        10.56 o                         
  -7  10   5         15.68          9.60         4.70 o                         
  -6  10   5        213.88        268.12        24.36 o                         
  -5  10   5         19.35         21.51         2.97 o                         
  -4  10   5         23.61         23.91         2.52 o                         
  -3  10   5        202.24        153.19         5.96 o                         
  -2  10   5        432.66        380.81         9.97 o                         
  -1  10   5        791.87        698.83        19.47 o                         
   0  10   5          6.22          6.34         1.86 o                         
   1  10   5       1100.57       1019.69        36.27 o                         
   2  10   5         35.31         23.44         4.88 o                         
   3  10   5        372.78        272.97        19.57 o                         
   4  10   5         43.63         20.39         8.38 o                         
   5  10   5        200.66        150.98        13.08 o                         
  -7  11   5         23.55         41.53        13.99 o                         
  -6  11   5         28.96         28.68         4.86 o                         
  -5  11   5        184.32        191.96        10.55 o                         
  -4  11   5         86.06         89.29         4.82 o                         
  -3  11   5        686.49        696.19        23.73 o                         
  -2  11   5        113.04         98.15         6.08 o                         
  -1  11   5        918.58        777.27        26.90 o                         
   0  11   5        841.79        726.05        19.27 o                         
   1  11   5          7.05          0.38         3.04 o                         
   2  11   5        122.42        129.68         8.94 o                         
   3  11   5        326.43        235.96        13.60 o                         
   4  11   5        473.99        478.74        22.11 o                         
   5  11   5         20.57         16.53        10.05 o                         
  -7  12   5         23.49         12.70         6.81 o                         
  -6  12   5        322.26        419.15        20.94 o                         
  -5  12   5         57.81         69.20         6.41 o                         
  -4  12   5         93.28         88.15         6.07 o                         
  -3  12   5        448.04        460.41        15.26 o                         
  -2  12   5        265.80        272.36        11.56 o                         
  -1  12   5        422.23        382.55        15.92 o                         
   0  12   5        781.90        770.37        27.71 o                         
   1  12   5        665.28        754.12        33.39 o                         
   2  12   5        268.41        246.90        14.20 o                         
   3  12   5        431.67        555.91        41.52 o                         
   4  12   5         61.88         55.66         7.86 o                         
   5  12   5         41.21         33.83         6.87 o                         
  -7  13   5         15.68         22.75         6.75 o                         
  -6  13   5          6.69         11.55         6.61 o                         
  -5  13   5        120.65        167.83        12.90 o                         
  -4  13   5        152.09        168.30         8.34 o                         
  -3  13   5        194.17        182.12         7.99 o                         
  -2  13   5         94.53         88.78         6.02 o                         
  -1  13   5        161.04        166.56         9.81 o                         
   0  13   5         70.49         58.12         4.20 o                         
   1  13   5        201.90        225.23        15.40 o                         
   2  13   5        105.76         96.72         8.23 o                         
   3  13   5        184.55        165.43        12.83 o                         
   4  13   5         92.54         68.09        14.14 o                         
  -6  14   5        217.42        279.76        23.40 o                         
  -5  14   5        202.49        213.72        12.82 o                         
  -4  14   5        103.53        125.92         6.16 o                         
  -3  14   5        483.62        524.70        20.73 o                         
  -2  14   5        428.28        403.82        18.95 o                         
  -1  14   5        151.02        138.59        11.43 o                         
   0  14   5          3.29         13.55         3.38 o                         
   1  14   5        564.24        659.91        29.63 o                         
   2  14   5        441.38        429.45        27.99 o                         
   3  14   5        452.86        576.20        30.76 o                         
   4  14   5         16.42         12.29         6.17 o                         
  -6  15   5         49.21         36.62         6.61 o                         
  -5  15   5        102.74        140.00         9.69 o                         
  -4  15   5        124.30        144.23         7.92 o                         
  -3  15   5        345.89        338.64        19.91 o                         
  -2  15   5         44.59         47.14         9.29 o                         
  -1  15   5        155.06        157.29         9.94 o                         
   0  15   5        133.90        143.17        11.43 o                         
   1  15   5        225.54        153.39        25.73 o                         
   2  15   5        151.63        175.02        11.32 o                         
   3  15   5        107.06        102.89        12.46 o                         
   4  15   5          4.12          2.39         5.67 o                         
  -6  16   5         76.38         42.53        10.37 o                         
  -5  16   5         88.73         80.81        10.11 o                         
  -4  16   5        206.95        250.90        13.92 o                         
  -3  16   5        181.93        229.40        12.02 o                         
  -2  16   5        601.29        433.93        28.03 o                         
  -1  16   5        741.42        827.02        52.79 o                         
   0  16   5          1.91          5.66        15.46 o                         
   1  16   5         61.32         67.32         6.40 o                         
   2  16   5        453.27        451.17        29.62 o                         
   3  16   5        153.06        193.52        18.21 o                         
  -5  17   5         20.10         23.52         7.45 o                         
  -4  17   5          2.28          8.41         5.58 o                         
  -3  17   5        114.48         93.98        10.96 o                         
  -2  17   5         19.35          9.45         4.26 o                         
  -1  17   5         37.28         32.02         6.31 o                         
   0  17   5         10.52          7.91         4.40 o                         
   1  17   5        314.09        334.79        22.24 o                         
   2  17   5         72.75         57.40         6.10 o                         
   3  17   5         63.69         53.94         5.87 o                         
  -4  18   5        313.21        340.81        20.88 o                         
  -3  18   5        137.04        156.30         9.35 o                         
  -2  18   5        447.76        517.95        32.25 o                         
  -1  18   5        476.49        617.69        47.29 o                         
   0  18   5          2.05         -1.12         5.09 o                         
   1  18   5        128.48        163.30        19.59 o                         
   2  18   5        203.83        214.09        13.73 o                         
  -4  19   5         70.13        113.40        14.81 o                         
  -3  19   5         85.80         66.46         8.85 o                         
  -2  19   5          4.09          1.88         4.12 o                         
  -1  19   5         32.06         39.53         4.84 o                         
   0  19   5         27.48         25.53         5.21 o                         
   1  19   5         56.80         52.84         5.49 o                         
  -3  20   5         84.46        125.70        15.71 o                         
  -2  20   5         88.13        106.85         7.91 o                         
  -1  20   5        342.94        446.25        24.52 o                         
   0  20   5         28.06         38.63         5.08 o                         
  -8   0   6        116.18        158.90        23.80 o                         
  -4   0   6        653.81        907.09        27.87 o                         
  -2   0   6       1443.83       1522.05        46.17 o                         
   0   0   6        495.79        513.50        19.96 o                         
   2   0   6       2833.34       3089.29       153.10 o                         
   4   0   6        134.08        105.31        18.67 o                         
  -8   1   6         14.91         12.11         5.35 o                         
  -7   1   6         32.14         -9.95         9.95 o                         
  -6   1   6         26.49         24.51         4.64 o                         
  -5   1   6         23.63         35.92         4.22 o                         
  -4   1   6         87.43         62.24         3.88 o                         
  -3   1   6       7444.25       7903.98       180.39 o                         
  -2   1   6        429.68        468.71        13.74 o                         
  -1   1   6         23.63         35.56         2.62 o                         
   0   1   6         21.12         21.12         1.80 o                         
   1   1   6       4140.70       4750.61       135.10 o                         
   2   1   6        439.34        503.05        16.33 o                         
   3   1   6         31.26         31.67         5.59 o                         
   4   1   6         24.76         18.02         6.56 o                         
   5   1   6        547.38        601.44        29.76 o                         
  -8   2   6        149.46        148.42         9.78 o                         
  -7   2   6         84.51         52.78        11.19 o                         
  -6   2   6         49.66         25.23         6.87 o                         
  -5   2   6        937.84       1000.85        30.74 o                         
  -4   2   6        533.79        622.34        14.71 o                         
  -3   2   6       1278.62       1430.76        36.94 o                         
  -2   2   6        935.34       1057.97        27.35 o                         
  -1   2   6       1648.07       1656.42        45.22 o                         
   0   2   6       3171.42       3236.35        97.80 o                         
   1   2   6        414.24        420.45        12.72 o                         
   2   2   6       3463.35       3947.59       119.45 o                         
   3   2   6        266.24        239.98        11.14 o                         
   4   2   6        142.24        126.38        12.61 o                         
   5   2   6         16.85         57.09        16.53 o                         
  -8   3   6         57.65         80.37         6.91 o                         
  -7   3   6        207.58        461.44        42.40 o                         
  -6   3   6         20.20         22.44         4.25 o                         
  -5   3   6         50.48         30.55         3.80 o                         
  -4   3   6         40.91         32.46         2.46 o                         
  -3   3   6       1507.91       1580.22        42.87 o                         
  -2   3   6         57.26         61.58         3.78 o                         
  -1   3   6        415.40        425.78        11.30 o                         
   0   3   6        159.26        149.30         4.92 o                         
   1   3   6       2026.57       2272.65        61.49 o                         
   2   3   6       1206.73       1364.21        41.78 o                         
   3   3   6        181.97        177.81        10.77 o                         
   4   3   6          5.57         -2.16         6.87 o                         
   5   3   6        415.70        452.70        23.98 o                         
  -8   4   6         96.08         26.89         8.26 o                         
  -7   4   6        182.22        220.32        14.78 o                         
  -6   4   6        152.87        162.20        10.57 o                         
  -5   4   6       1007.25       1073.19        28.25 o                         
  -4   4   6        405.17        444.09        11.82 o                         
  -3   4   6       1061.92       1148.11        27.47 o                         
  -2   4   6       1007.45        968.60        21.63 o                         
  -1   4   6       1181.95       1120.79        27.75 o                         
   0   4   6        973.63       1012.22        29.13 o                         
   1   4   6        212.28        199.83         7.24 o                         
   2   4   6       2349.59       2412.97        65.46 o                         
   3   4   6        296.32        331.47        16.61 o                         
   4   4   6        691.72        845.05       136.87 o                         
   5   4   6         15.98         17.32         8.31 o                         
  -8   5   6         91.25        119.21         9.61 o                         
  -7   5   6        186.62        135.35        28.73 o                         
  -6   5   6         36.16         37.31         5.64 o                         
  -5   5   6         39.55         33.06         3.24 o                         
  -4   5   6        206.21        187.93         5.61 o                         
  -3   5   6        211.54        229.47         7.57 o                         
  -2   5   6        161.32        140.59         3.95 o                         
  -1   5   6        168.73        154.11         4.53 o                         
   0   5   6         68.93         69.97         3.40 o                         
   1   5   6        883.52        938.60        30.76 o                         
   2   5   6        613.77        546.56        25.51 o                         
   3   5   6         91.81         67.09         6.96 o                         
   4   5   6        205.74        112.78        16.24 o                         
   5   5   6        318.96        257.80        17.96 o                         
  -8   6   6         37.39         29.15         8.58 o                         
  -7   6   6        164.60        187.23         9.98 o                         
  -6   6   6        229.54        225.10         9.70 o                         
  -5   6   6        567.31        678.01        27.85 o                         
  -4   6   6        248.68        241.67         7.56 o                         
  -3   6   6        934.99       1048.94        26.25 o                         
  -2   6   6       1150.22       1175.76        33.94 o                         
  -1   6   6        494.33        394.98        13.43 o                         
   0   6   6        430.96        354.91        10.84 o                         
   1   6   6        211.57        187.58         8.19 o                         
   2   6   6        661.10        607.97        32.45 o                         
   3   6   6         60.90         43.86         7.58 o                         
   4   6   6        994.89       1007.58        46.64 o                         
   5   6   6         25.69         -3.97         7.84 o                         
  -8   7   6          9.98          9.70         5.64 o                         
  -7   7   6        146.31        218.04        14.64 o                         
  -6   7   6        357.64        391.53        15.27 o                         
  -5   7   6        320.06        408.10        19.22 o                         
  -4   7   6        205.93        182.53         6.42 o                         
  -3   7   6        234.13        273.68         9.72 o                         
  -2   7   6        232.72        209.77         6.33 o                         
  -1   7   6        219.68        233.62         7.51 o                         
   0   7   6         81.14         69.05         3.22 o                         
   1   7   6        941.49        858.12        28.41 o                         
   2   7   6         78.28         50.04         7.95 o                         
   3   7   6         73.09         43.41        10.07 o                         
   4   7   6        150.93        150.90        16.43 o                         
   5   7   6        239.16        210.67        15.34 o                         
  -8   8   6         12.96         13.58         5.65 o                         
  -7   8   6        265.31        373.10        16.02 o                         
  -6   8   6        301.71        295.68        14.73 o                         
  -5   8   6        145.12        193.79         9.55 o                         
  -4   8   6        120.15        139.56         6.63 o                         
  -3   8   6       1095.60       1105.61        33.95 o                         
  -2   8   6        757.09        753.86        20.09 o                         
  -1   8   6        956.05        800.45        22.04 o                         
   0   8   6        344.64        282.22         8.73 o                         
   1   8   6        277.81        242.60        11.43 o                         
   2   8   6        181.39        173.01        11.40 o                         
   3   8   6        368.34        346.08        21.76 o                         
   4   8   6        585.95        597.73        36.33 o                         
   5   8   6         24.74          5.35         8.40 o                         
  -7   9   6        117.77        107.92        10.50 o                         
  -6   9   6        236.29        135.01        22.49 o                         
  -5   9   6         71.35        105.24         5.94 o                         
  -4   9   6       1202.80       1243.32        36.16 o                         
  -1   0   7        966.74        927.41        50.20 o                         
  -3   0   9         62.20         36.44        11.24 o                         
  -5   0  11          4.57        116.58        26.29 o                         
  -3   9   6         55.49         52.83         3.58 o                         
  -2   9   6        393.79        329.16         9.06 o                         
  -1   9   6        198.42        172.56         5.92 o                         
   0   9   6        269.06        233.59         7.20 o                         
   1   9   6        756.18        691.23        25.22 o                         
   2   9   6         22.77         23.58         4.78 o                         
   3   9   6        103.30         64.95         9.55 o                         
   4   9   6        137.01        132.41        11.94 o                         
   5   9   6        203.96        158.07        14.17 o                         
  -7  10   6        141.60        179.98         9.86 o                         
  -6  10   6         98.12         59.45        10.67 o                         
  -5  10   6        529.90        620.00        23.53 o                         
  -4  10   6        235.49        245.84        10.85 o                         
  -3  10   6        497.40        478.10        17.68 o                         
  -2  10   6        957.39        859.14        26.68 o                         
  -1  10   6       1125.40        971.91        34.68 o                         
   0  10   6        310.92        247.04         9.84 o                         
   1  10   6         35.26         37.56         4.52 o                         
   2  10   6         75.27         57.80         6.18 o                         
   3  10   6        491.98        473.56        24.36 o                         
   4  10   6        101.80         57.42        12.39 o                         
  -7  11   6         40.59         24.24         7.39 o                         
  -6  11   6        288.55        385.28        21.29 o                         
  -5  11   6         33.54         29.42         3.80 o                         
  -4  11   6        249.86        284.34         9.81 o                         
  -3  11   6        693.53        719.75        24.26 o                         
  -2  11   6        975.05        958.99        28.12 o                         
  -1  11   6          6.80          3.29         3.18 o                         
   0  11   6        472.86        394.14        16.03 o                         
   1  11   6        126.03        148.92         9.27 o                         
   2  11   6        134.65        128.18        10.16 o                         
   3  11   6        366.13        394.24        22.38 o                         
   4  11   6         33.86         23.26         9.57 o                         
  -7  12   6        114.82        117.53        20.23 o                         
  -6  12   6         57.77         47.94         6.17 o                         
  -5  12   6        329.37        312.88        27.06 o                         
  -4  12   6        309.44        322.44        13.02 o                         
  -3  12   6        103.24         93.82         5.71 o                         
  -2  12   6        744.04        717.58        36.22 o                         
  -1  12   6        693.95        657.75        30.22 o                         
   0  12   6        534.44        512.46        27.74 o                         
   1  12   6        139.02        109.63        10.19 o                         
   2  12   6        170.63         59.25        16.88 o                         
   3  12   6        428.24        380.03        30.36 o                         
   4  12   6         58.46         42.44         7.63 o                         
  -6  13   6        192.73        211.39        13.90 o                         
  -5  13   6          5.95          2.73         3.95 o                         
  -4  13   6        135.36        102.47         8.66 o                         
  -3  13   6        284.84        260.22        12.19 o                         
  -2  13   6        869.41        830.24        32.99 o                         
  -1  13   6        207.97        214.56        15.57 o                         
   0  13   6       1161.10       1218.33        52.96 o                         
   1  13   6        637.42        550.08        29.52 o                         
   2  13   6        147.08        146.78        10.40 o                         
   3  13   6        315.73        385.26        22.04 o                         
   4  13   6        125.29        106.97        11.72 o                         
  -6  14   6         28.50         11.66         6.66 o                         
  -5  14   6        194.44        206.28        10.52 o                         
  -4  14   6         76.87        102.30        12.12 o                         
  -3  14   6        137.82        133.92         6.42 o                         
  -2  14   6         76.38         71.26         7.47 o                         
  -1  14   6        581.19        565.51        29.98 o                         
   0  14   6        200.34        182.92        10.46 o                         
   1  14   6        267.47        365.85        21.12 o                         
   2  14   6        181.45        151.61         9.79 o                         
   3  14   6        295.78        230.88        18.90 o                         
  -6  15   6        117.71        100.84        18.35 o                         
  -5  15   6          2.91          1.87         4.72 o                         
  -4  15   6        353.82        344.12        24.44 o                         
  -3  15   6         83.00        120.99         9.10 o                         
  -2  15   6        306.36        204.47        22.53 o                         
  -1  15   6        228.67        129.49        17.62 o                         
   0  15   6       1008.35       1162.48        58.79 o                         
   1  15   6        338.03        386.64        18.92 o                         
   2  15   6        300.31        240.44        20.73 o                         
   3  15   6         86.40         67.84         6.90 o                         
  -5  16   6        108.55        109.58        13.17 o                         
  -4  16   6         14.00          6.89         4.72 o                         
  -3  16   6          2.31          8.45         4.30 o                         
  -2  16   6         25.45         26.20         5.12 o                         
  -1  16   6         62.40         60.77         6.42 o                         
   0  16   6          2.01          8.42         4.38 o                         
   1  16   6         17.05         22.94         5.69 o                         
   2  16   6         93.23         87.18         8.38 o                         
  -5  17   6          4.69          3.43         8.78 o                         
  -4  17   6        182.99        162.74        16.88 o                         
  -3  17   6         10.53          1.70         4.80 o                         
  -2  17   6        304.15        371.69        17.26 o                         
  -1  17   6        324.46        315.99        18.89 o                         
   0  17   6        247.39        293.34        19.28 o                         
   1  17   6        174.37        221.22        19.85 o                         
   2  17   6         42.58         48.44         5.57 o                         
  -4  18   6         33.12         24.18         4.57 o                         
  -3  18   6          2.56          8.69         4.19 o                         
  -2  18   6        100.55         98.61         7.34 o                         
  -1  18   6        133.97        141.40        14.07 o                         
   0  18   6          3.80          8.19         4.19 o                         
   1  18   6         13.41         19.81         4.77 o                         
  -3  19   6         22.99         18.80         4.78 o                         
  -2  19   6        199.61        246.15        13.28 o                         
  -1  19   6         54.35         57.65         7.86 o                         
   0  19   6         61.97         69.04         8.42 o                         
  -7   0   7        452.56        878.00        77.45 o                         
  -5   0   7        259.83        357.09        24.83 o                         
  -3   0   7       1459.58       1689.54        54.67 o                         
  -1   0   7        966.74       1182.29        58.62 o                         
   1   0   7        711.70        814.33        33.63 o                         
   3   0   7       1039.79       1121.62        57.27 o                         
   5   0   7        262.36        263.15        24.58 o                         
  -8   1   7        255.38        289.19        19.25 o                         
  -7   1   7         12.56         24.24         5.89 o                         
  -6   1   7        742.28        675.91        28.07 o                         
  -5   1   7        804.76        931.19        33.43 o                         
  -4   1   7        191.06        251.00         7.65 o                         
  -3   1   7       1767.63       1875.98        45.03 o                         
  -2   1   7        800.76        825.05        20.59 o                         
  -1   1   7       3929.38       3767.98       129.86 o                         
   0   1   7        236.47        211.66         6.03 o                         
   1   1   7       1915.80       1879.33        57.23 o                         
   2   1   7        670.70        791.70        27.14 o                         
   3   1   7        471.35        484.87        23.46 o                         
   4   1   7         46.34         29.23         6.49 o                         
   5   1   7         21.70         25.09         8.50 o                         
  -8   2   7          6.24         13.78         4.46 o                         
  -7   2   7        228.49        195.68        17.69 o                         
  -6   2   7         88.23         72.91         7.53 o                         
  -5   2   7        201.13        207.42         9.73 o                         
  -4   2   7        151.77        150.00         5.29 o                         
  -3   2   7        762.23        801.94        23.22 o                         
  -2   2   7        604.17        569.07        16.63 o                         
  -1   2   7        431.88        484.11        15.02 o                         
   0   2   7        358.50        360.60         9.48 o                         
   1   2   7        203.66        224.23         7.71 o                         
   2   2   7        143.19        128.56         8.39 o                         
   3   2   7        223.26        239.32        15.10 o                         
   4   2   7         13.51         19.81         6.38 o                         
   5   2   7        106.04        103.53        11.66 o                         
  -8   3   7        241.59        321.67        23.16 o                         
  -7   3   7         25.09         43.02         5.51 o                         
  -6   3   7        439.09        396.31        20.53 o                         
  -5   3   7        649.41        735.76        24.82 o                         
  -4   3   7        375.63        406.17        11.01 o                         
  -3   3   7       1203.66       1226.37        30.51 o                         
  -2   3   7       1183.57       1225.24        37.30 o                         
  -1   3   7       1920.05       1705.06        51.83 o                         
   0   3   7        147.38        149.47         4.97 o                         
   1   3   7       1102.18       1089.22        33.47 o                         
   2   3   7        907.62        919.23        31.06 o                         
   3   3   7        958.09        968.12        44.03 o                         
   4   3   7         91.29         64.29        12.68 o                         
   5   3   7         13.92         10.73        10.72 o                         
  -8   4   7         14.47         13.63         5.29 o                         
  -7   4   7        170.18        164.13        12.43 o                         
  -6   4   7         97.31         70.77         6.61 o                         
  -5   4   7         91.16         83.91         4.95 o                         
  -4   4   7        157.60        161.27         5.53 o                         
  -3   4   7        311.81        346.20         9.59 o                         
  -2   4   7        785.76        711.57        15.60 o                         
  -1   4   7        218.86        209.13         7.14 o                         
   0   4   7        265.46        271.81         8.28 o                         
   1   4   7        358.75        347.51        11.89 o                         
   2   4   7        241.77        213.69        11.51 o                         
   3   4   7         36.87         50.73         6.87 o                         
   4   4   7         22.98         23.86         7.97 o                         
   5   4   7         25.81         30.11         9.45 o                         
  -8   5   7         97.81        105.85         8.14 o                         
  -7   5   7        372.46        474.40        22.46 o                         
  -6   5   7        606.69        745.19        23.87 o                         
  -5   5   7        192.20        191.78         9.61 o                         
  -4   5   7        289.39        269.49         8.24 o                         
  -3   5   7        983.29       1003.80        29.82 o                         
  -2   5   7       1659.87       1674.56        45.51 o                         
  -1   5   7        848.83        796.54        18.54 o                         
   0   5   7         31.84         41.44         2.89 o                         
   1   5   7        855.34        745.77        27.06 o                         
   2   5   7        975.55        927.99        34.08 o                         
   3   5   7        376.33        323.73        20.61 o                         
   4   5   7        315.58        334.26        29.30 o                         
   5   5   7        107.57          9.38        12.13 o                         
  -8   6   7         15.77          6.47         4.82 o                         
  -7   6   7        262.69        279.24        11.08 o                         
  -6   6   7         22.05         20.81         4.40 o                         
  -5   6   7         53.38         56.15         3.91 o                         
  -4   6   7        760.38        766.31        21.50 o                         
  -3   6   7        201.45        193.58         5.98 o                         
  -2   6   7        302.81        270.70         7.11 o                         
  -1   6   7        220.19        211.59         6.95 o                         
   0   6   7        383.92        386.20        11.85 o                         
   1   6   7        536.61        537.88        18.72 o                         
   2   6   7        120.55        107.66         9.78 o                         
   3   6   7        191.76         99.21        18.33 o                         
   4   6   7        258.84        204.14        16.44 o                         
  -8   7   7         39.30         51.66         6.33 o                         
  -7   7   7        332.34        338.02        14.68 o                         
  -6   7   7        352.71        337.99        13.90 o                         
  -5   7   7        516.44        590.51        19.50 o                         
  -4   7   7       1543.23       1511.92        49.40 o                         
  -3   7   7        434.72        419.79        13.69 o                         
  -2   7   7       1116.51       1058.11        30.57 o                         
  -1   7   7        902.25        754.89        19.12 o                         
   0   7   7         49.78         29.76         2.84 o                         
   1   7   7        336.78        328.62        14.72 o                         
   2   7   7        356.77        309.50        17.35 o                         
   3   7   7        346.34        335.63        27.22 o                         
   4   7   7        293.66        293.33        27.42 o                         
  -7   8   7        129.56        113.80         6.71 o                         
  -6   8   7         44.75         54.48         5.39 o                         
  -5   8   7        296.56        303.12        13.76 o                         
  -4   8   7        377.05        327.53        13.73 o                         
  -3   8   7        142.98        136.27         6.10 o                         
  -2   8   7        133.97        122.90         5.79 o                         
  -1   8   7        292.48        214.26        10.07 o                         
   0   8   7         69.84         66.99         4.52 o                         
   1   8   7        134.73        107.57         7.59 o                         
   2   8   7         44.46         34.53         5.76 o                         
   3   8   7        302.24        312.34        16.71 o                         
   4   8   7        343.83        260.60        17.44 o                         
  -7   9   7        325.56        222.57        13.07 o                         
  -6   9   7        391.71        451.77        15.08 o                         
  -5   9   7        295.80        279.53        13.68 o                         
  -4   9   7        853.69        858.22        24.04 o                         
  -3   9   7        809.74        793.01        23.35 o                         
  -2   9   7        177.23        175.37         9.34 o                         
  -1   9   7        739.65        663.08        21.13 o                         
   0   9   7          4.27          2.31         2.90 o                         
   1   9   7        225.47        224.59        11.74 o                         
   2   9   7         66.05         47.21         5.83 o                         
   3   9   7        192.47        150.60        14.79 o                         
   4   9   7         69.51         35.37         6.62 o                         
  -7  10   7        189.87        143.81        16.99 o                         
  -6  10   7        305.89        351.16        15.68 o                         
  -5  10   7        338.39        342.17        11.72 o                         
  -4  10   7        174.62        162.37         7.62 o                         
  -3  10   7        943.62        887.64        31.83 o                         
  -2  10   7         33.50         21.36         4.37 o                         
  -1  10   7         36.01         29.75         3.17 o                         
   0  10   7        239.92        234.43         9.95 o                         
   1  10   7        125.72        100.86         7.26 o                         
   2  10   7         98.42        116.26        10.96 o                         
   3  10   7        282.10        190.40        16.35 o                         
   4  10   7        282.21        212.30        44.12 o                         
  -7  11   7         71.64         49.15         6.95 o                         
  -6  11   7        201.13        212.86        11.03 o                         
  -5  11   7        171.72        225.96        12.38 o                         
  -4  11   7        186.07        151.48         9.34 o                         
  -3  11   7        861.95        926.08        36.76 o                         
  -2  11   7        128.99        110.97         8.46 o                         
  -1  11   7        127.85        124.74         6.99 o                         
   0  11   7          1.68          1.92         3.99 o                         
   1  11   7        406.50        414.97        19.91 o                         
   2  11   7        224.36        202.84        14.91 o                         
   3  11   7        166.61        160.57        10.98 o                         
  -7  12   7         87.07         95.61        14.70 o                         
  -6  12   7        115.37        112.81         9.28 o                         
  -5  12   7        132.34         98.20         8.24 o                         
  -4  12   7        174.92        105.67        10.28 o                         
  -3  12   7        331.28        275.22        14.16 o                         
  -2  12   7        258.73        248.06        11.28 o                         
  -1  12   7        135.91        109.33        10.37 o                         
   0  12   7        469.87        517.90        23.90 o                         
   1  12   7        115.37        127.98        14.26 o                         
   2  12   7        106.07        132.02        14.58 o                         
   3  12   7        120.14         87.76         8.14 o                         
  -6  13   7         52.84         56.63         5.66 o                         
  -5  13   7        179.53        183.44        10.59 o                         
  -4  13   7         18.17         20.89         5.93 o                         
  -3  13   7        260.62        207.14        13.76 o                         
   7   0   1         86.43         88.07        11.59 o                         
   5   0   3        115.18        121.30        11.45 o                         
   3   0   5        244.59        227.56        11.00 o                         
   1   0   7        711.70        576.02        22.78 o                         
  -2  13   7        106.78         83.14         6.64 o                         
  -1  13   7        613.26        636.96        28.80 o                         
   0  13   7        206.61         71.74        34.96 o                         
   1  13   7        136.56        127.82        11.89 o                         
   2  13   7        184.77        150.41        10.48 o                         
   3  13   7         91.13         76.94         7.29 o                         
  -6  14   7         56.52         61.34         7.52 o                         
  -5  14   7        116.73        112.11         9.27 o                         
  -4  14   7        161.90        208.15        11.85 o                         
  -3  14   7        104.83         92.75        16.30 o                         
  -2  14   7        419.53        395.70        23.83 o                         
  -1  14   7        277.63        320.01        19.43 o                         
   0  14   7       1004.85       1132.45        49.28 o                         
   1  14   7         99.38         95.16         8.69 o                         
   2  14   7         97.36         96.81         9.47 o                         
  -5  15   7         78.44         62.47         8.94 o                         
  -4  15   7          4.41         -0.72         3.46 o                         
  -3  15   7        128.40        147.24        14.64 o                         
  -2  15   7        151.81        139.35        10.70 o                         
  -1  15   7        344.38        359.90        21.06 o                         
   0  15   7         49.47         66.79         8.45 o                         
   1  15   7        316.27        357.97        20.29 o                         
   2  15   7         33.40         24.41         5.19 o                         
  -5  16   7         36.09         37.58        10.19 o                         
  -4  16   7        180.02        143.16        22.36 o                         
  -3  16   7         53.12         47.46         4.43 o                         
  -2  16   7        436.29        462.92        23.19 o                         
  -1  16   7         16.30         17.60         4.36 o                         
   0  16   7        871.24        976.42        42.81 o                         
   1  16   7         86.82         92.20         8.52 o                         
   2  16   7          0.40         18.72         5.08 o                         
  -4  17   7          5.01         11.77         4.33 o                         
  -3  17   7        128.15        142.33        14.94 o                         
  -2  17   7         70.57         64.44         6.02 o                         
  -1  17   7        183.90        156.04        12.02 o                         
   0  17   7         24.48         21.53         4.39 o                         
   1  17   7        218.81        233.69        12.93 o                         
  -3  18   7         22.68         19.84         4.01 o                         
  -2  18   7        197.31        211.56        11.46 o                         
  -1  18   7         14.00         21.99         4.65 o                         
   0  18   7         68.89         70.00         6.95 o                         
  -8   0   8        201.67        243.65        19.99 o                         
  -6   0   8        668.24        734.04        33.65 o                         
  -4   0   8        387.80        479.11        22.32 o                         
  -2   0   8       2789.20       3211.76       122.20 o                         
   0   0   8       6754.37       7405.30       258.46 o                         
   2   0   8       1146.86       1309.47        57.95 o                         
   4   0   8        249.59        279.75        25.52 o                         
  -8   1   8         18.68         23.98         5.81 o                         
  -7   1   8         46.72         55.25         6.10 o                         
  -6   1   8         32.04         48.87         5.96 o                         
  -5   1   8        750.16       1005.07        36.20 o                         
  -4   1   8         19.63         18.87         2.68 o                         
  -3   1   8        165.74        165.50         5.27 o                         
  -2   1   8        421.50        413.56        12.22 o                         
  -1   1   8       2019.45       2371.17        82.66 o                         
   0   1   8          0.57         55.17         5.65 o                         
   1   1   8        437.13        515.84        19.68 o                         
   2   1   8         42.16         54.08         5.16 o                         
   3   1   8       1072.94       1175.08        39.79 o                         
   4   1   8         15.71         11.87         9.18 o                         
  -8   2   8         65.97         81.57         6.78 o                         
  -7   2   8         16.54         20.99         5.72 o                         
  -6   2   8        644.31        744.84        26.87 o                         
  -5   2   8        269.60        400.83        19.56 o                         
  -4   2   8        460.25        513.23        13.62 o                         
  -3   2   8        169.03        166.15         5.22 o                         
  -2   2   8       3372.46       3745.08        92.51 o                         
  -1   2   8        203.21        213.48         6.65 o                         
   0   2   8       1761.57       1891.02        51.45 o                         
   1   2   8       1305.26       1258.23        44.89 o                         
   2   2   8        908.12        930.43        31.66 o                         
   3   2   8        298.97        310.83        17.62 o                         
   4   2   8        257.81        270.70        15.96 o                         
  -8   3   8          6.95          5.67         5.12 o                         
  -7   3   8         42.27         41.11         5.79 o                         
  -6   3   8        184.26        164.99        11.15 o                         
  -5   3   8        467.86        642.99        29.18 o                         
  -4   3   8        388.31        431.34        11.89 o                         
  -3   3   8        407.31        442.62        11.00 o                         
  -2   3   8       1146.24       1113.49        29.00 o                         
  -1   3   8       1151.98       1338.65        46.82 o                         
   0   3   8         14.99         21.74         2.48 o                         
   1   3   8        220.15        210.89         8.91 o                         
   2   3   8        159.19        152.64         8.75 o                         
   3   3   8        561.84        662.00        28.57 o                         
   4   3   8         19.63          2.39         9.61 o                         
  -8   4   8         95.69        124.24         9.47 o                         
  -7   4   8         12.64         18.63         4.42 o                         
  -6   4   8        278.44        254.17        13.19 o                         
  -5   4   8        148.30        117.28         7.28 o                         
  -4   4   8       1579.91       1623.81        46.70 o                         
  -3   4   8         49.02         47.36         2.99 o                         
  -2   4   8       2312.69       2388.38        56.89 o                         
  -1   4   8        351.18        318.30         9.02 o                         
   0   4   8        281.52        299.09        11.35 o                         
   1   4   8        410.98        395.66        14.65 o                         
   2   4   8        810.37        774.32        29.06 o                         
   3   4   8        675.79        738.09        51.15 o                         
   4   4   8        150.89        136.62        11.60 o                         
  -8   5   8          9.14          2.12         5.06 o                         
  -7   5   8         24.42         15.15         4.30 o                         
  -6   5   8        125.76        401.37        45.08 o                         
  -5   5   8        394.45        379.12        18.34 o                         
  -4   5   8       1201.21       1282.42        32.20 o                         
  -3   5   8        386.68        401.18        13.74 o                         
  -2   5   8        633.75        660.84        25.27 o                         
  -1   5   8        901.81       1032.03        36.65 o                         
   0   5   8        170.13        148.00         6.68 o                         
   1   5   8         16.91         13.32         4.03 o                         
   2   5   8         33.62         18.42         7.21 o                         
   3   5   8        405.20        470.73        33.78 o                         
   4   5   8         32.68         19.40         6.89 o                         
  -8   6   8         52.34         63.92         6.22 o                         
  -7   6   8         80.79         34.10         8.85 o                         
  -6   6   8        420.49        574.59        24.58 o                         
  -5   6   8         57.27         63.35         4.47 o                         
  -4   6   8       2162.42       2250.71        64.51 o                         
  -3   6   8         37.32         29.00         2.91 o                         
  -2   6   8        682.06        752.82        28.25 o                         
  -1   6   8        508.49        411.70        12.20 o                         
   0   6   8        245.42        208.76         8.32 o                         
   1   6   8        534.68        531.15        22.08 o                         
   2   6   8        259.71        236.16        49.65 o                         
   3   6   8        396.71        377.56        31.21 o                         
   4   6   8        160.37        102.24         8.77 o                         
  -7   7   8        211.49        230.70        13.53 o                         
  -6   7   8        178.56        214.87        14.45 o                         
  -5   7   8        211.01        211.59         8.50 o                         
  -4   7   8        681.92        628.51        20.07 o                         
  -3   7   8         81.50         85.86         5.16 o                         
  -2   7   8         81.89         86.66         5.96 o                         
  -1   7   8        353.89        378.65        14.58 o                         
   0   7   8        268.38        246.49         9.42 o                         
   1   7   8          9.60         16.28         3.56 o                         
   2   7   8        268.13        284.93        14.42 o                         
   3   7   8        436.29        451.74        22.78 o                         
   4   7   8         60.64         56.79        12.72 o                         
  -7   8   8         19.64         18.33         3.89 o                         
  -6   8   8        706.20        854.92        29.24 o                         
  -5   8   8         26.82         23.73         5.05 o                         
  -4   8   8        477.00        470.57        14.97 o                         
  -3   8   8        143.94        126.91         7.73 o                         
  -2   8   8        175.86        177.63         8.68 o                         
  -1   8   8        129.70         99.90         5.76 o                         
   0   8   8        314.76        300.90        11.89 o                         
   1   8   8        932.44        927.99        37.04 o                         
   2   8   8        356.01        342.29        16.34 o                         
   3   8   8         52.19         39.12         8.63 o                         
  -7   9   8        346.81        358.56        15.84 o                         
  -6   9   8         49.50         35.48         4.03 o                         
  -5   9   8        338.78        413.44        33.16 o                         
  -4   9   8        202.85        246.10        16.22 o                         
  -3   9   8        195.95        147.64        11.91 o                         
  -2   9   8         22.29         16.24         3.21 o                         
  -1   9   8        233.13        231.29         9.54 o                         
   0   9   8        331.56        305.61        12.12 o                         
   2   9   8        323.33        337.37        16.61 o                         
   3   9   8        207.86        208.53        13.21 o                         
  -7  10   8         26.31         22.67         5.99 o                         
  -6  10   8        116.72        108.20         6.52 o                         
  -5  10   8        159.57        127.18         6.88 o                         
  -4  10   8        597.10        629.33        20.77 o                         
  -3  10   8        393.12        358.01        17.98 o                         
  -2  10   8         77.33         66.22         4.62 o                         
  -1  10   8        120.20         94.79         6.84 o                         
   0  10   8        597.09        543.23        19.27 o                         
   1  10   8        657.56        637.62        26.68 o                         
   2  10   8        144.92        111.26         8.83 o                         
   3  10   8         93.08         92.74        11.27 o                         
  -6  11   8          8.89          2.88         3.66 o                         
  -5  11   8        244.78        257.37        10.30 o                         
  -4  11   8        125.78        208.32        14.96 o                         
  -3  11   8        310.67        281.12        11.34 o                         
  -2  11   8        129.58        122.68         8.79 o                         
  -1  11   8        427.89        384.32        17.98 o                         
   0  11   8        593.87        596.07        29.24 o                         
   1  11   8          9.46          8.59         5.15 o                         
   2  11   8        216.53        181.45        11.22 o                         
   3  11   8         38.48         33.51         6.75 o                         
  -6  12   8         62.35         51.64         6.33 o                         
  -5  12   8         94.39         82.95         8.32 o                         
  -4  12   8        106.92        107.03         6.51 o                         
  -3  12   8        451.41        426.84        25.42 o                         
  -2  12   8        162.21        121.00        16.50 o                         
  -1  12   8        111.89        107.27         9.25 o                         
   0  12   8        357.76        382.10        16.50 o                         
   1  12   8        378.24        340.97        17.37 o                         
   2  12   8         12.88         14.73         5.23 o                         
  -6  13   8         15.03         19.97         6.44 o                         
  -5  13   8        297.69        307.08        12.93 o                         
  -4  13   8         36.86         34.07         4.35 o                         
  -3  13   8        176.53        158.16        11.39 o                         
  -2  13   8        143.76        128.13         8.31 o                         
  -1  13   8        138.85        121.32         8.88 o                         
   0  13   8        676.40        673.30        30.90 o                         
   1  13   8         18.74         14.44         5.13 o                         
   2  13   8        141.25        131.79        11.19 o                         
  -5  14   8         11.92          8.26         6.57 o                         
  -4  14   8         85.00         51.16         8.09 o                         
  -3  14   8        462.03        450.35        25.21 o                         
  -2  14   8        173.61        162.93        11.76 o                         
  -1  14   8         94.59         99.30         7.10 o                         
   0  14   8          4.68          2.92         4.51 o                         
   1  14   8         50.85         47.35         5.46 o                         
   2  14   8          8.42         10.19         4.86 o                         
  -5  15   8         94.05        122.27        11.39 o                         
  -4  15   8         51.41         60.43         6.84 o                         
  -3  15   8        101.47        110.23         7.38 o                         
  -2  15   8        296.35        271.52        15.74 o                         
  -1  15   8        315.07        315.74        18.27 o                         
   0  15   8         71.67         78.09         6.75 o                         
   1  15   8         32.51         33.16         5.56 o                         
  -4  16   8         41.56         27.09         9.08 o                         
  -3  16   8        160.00        148.59        11.02 o                         
  -2  16   8         94.92         79.39         7.30 o                         
  -1  16   8         83.87        112.34         9.45 o                         
   0  16   8          2.56         -1.68         4.02 o                         
  -3  17   8         60.57         41.94         4.50 o                         
  -2  17   8         43.57         44.32         5.48 o                         
  -1  17   8        210.75        234.37        21.86 o                         
  -7   0   9         22.34          2.84        11.72 o                         
  -5   0   9        140.07        168.04        17.37 o                         
  -3   0   9         62.20         47.92         7.35 o                         
  -1   0   9        198.63        295.09        14.93 o                         
  -1   0   9        198.63        192.20        13.46 o                         
   1   0   9        165.43        191.71        14.37 o                         
   3   0   9        457.01        478.14        31.71 o                         
  -8   1   9        166.32        120.33        12.01 o                         
  -7   1   9         16.43         17.14         5.67 o                         
  -6   1   9        424.08        503.68        17.20 o                         
  -5   1   9        120.16        125.85         7.57 o                         
  -4   1   9        133.76        140.31         6.71 o                         
  -3   1   9         30.05         18.51         3.00 o                         
  -2   1   9        642.42        620.76        18.58 o                         
  -1   1   9        426.65        423.47        13.20 o                         
   0   1   9        152.68        198.18         8.90 o                         
   1   1   9         66.07         84.36         6.31 o                         
   2   1   9        224.02        233.39        12.08 o                         
   3   1   9        239.09        269.94        14.78 o                         
  -8   2   9          8.30          8.14         5.14 o                         
  -7   2   9         10.16         18.20         5.74 o                         
  -6   2   9        116.30        146.95         8.49 o                         
  -5   2   9        275.19        365.10        15.55 o                         
  -4   2   9        164.50        225.46        10.92 o                         
  -3   2   9        267.93        264.27        10.08 o                         
  -2   2   9        149.56        167.14         7.76 o                         
  -1   2   9       1349.73       1621.56        49.44 o                         
  -3   0  11        414.27        410.39        52.68 o                         
   7   0   3        258.21        302.81        26.22 o                         
   5   0   5        821.76        774.05        40.71 o                         
   3   0   7       1039.79        951.85        48.02 o                         
   1   0   9        165.43        128.83         9.48 o                         
   0   2   9          4.03          7.64         3.16 o                         
   1   2   9        233.53        204.63        10.56 o                         
   2   2   9        186.96        167.34        10.02 o                         
   3   2   9        441.12        458.06        23.17 o                         
  -7   3   9         71.95         68.16         9.04 o                         
  -6   3   9        304.20        361.17        15.77 o                         
  -5   3   9        154.27        164.31        12.18 o                         
  -4   3   9        517.00        556.31        17.62 o                         
  -3   3   9        172.67        157.25         6.71 o                         
  -2   3   9        904.03        988.06        30.60 o                         
  -1   3   9        211.11        167.67         6.24 o                         
   0   3   9        797.59        890.36        29.85 o                         
   1   3   9          9.56          1.05         4.40 o                         
   2   3   9        154.69        158.29         9.61 o                         
   3   3   9        171.96        189.01        13.15 o                         
  -7   4   9          5.20         12.01         5.12 o                         
  -6   4   9        243.50        250.12        13.57 o                         
  -5   4   9        235.78        282.60        13.15 o                         
  -4   4   9        210.01        214.63         8.04 o                         
  -3   4   9        283.41        280.19        10.50 o                         
  -2   4   9        254.21        311.66        12.03 o                         
  -1   4   9        430.30        518.01        19.46 o                         
   0   4   9         77.28         65.59         4.09 o                         
   1   4   9        402.36        457.63        32.85 o                         
   2   4   9         67.47         64.73         7.54 o                         
   3   4   9        346.44        360.62        21.00 o                         
  -7   5   9        131.26        107.41         6.24 o                         
  -6   5   9        292.31        314.57        13.44 o                         
  -5   5   9        157.59        136.16         7.45 o                         
  -4   5   9        604.94        658.33        38.92 o                         
  -3   5   9         95.57        110.77         7.30 o                         
  -2   5   9        944.98        895.61        28.05 o                         
  -1   5   9         16.18         12.86         2.79 o                         
   0   5   9        844.52        849.51        26.71 o                         
   1   5   9        198.15        244.08        15.16 o                         
   2   5   9        155.26        150.06        12.03 o                         
   3   5   9         62.57         42.37         7.33 o                         
  -7   6   9          3.84          9.77         3.95 o                         
  -6   6   9        282.47        310.81        14.50 o                         
  -5   6   9        325.63        462.82        43.04 o                         
  -4   6   9        103.93         97.74         5.52 o                         
  -3   6   9         63.27         86.82         6.03 o                         
  -2   6   9        123.07        129.00         8.32 o                         
  -1   6   9        536.51        578.43        21.64 o                         
   0   6   9         29.68         30.50         4.09 o                         
   1   6   9        710.22        772.78        24.80 o                         
   2   6   9        182.68        165.95        10.55 o                         
   3   6   9         48.49         43.51         5.80 o                         
  -7   7   9         46.34         36.24         4.92 o                         
  -6   7   9        172.81        156.72        18.75 o                         
  -5   7   9         79.05         83.01         5.64 o                         
  -4   7   9        771.99        785.12        22.30 o                         
  -3   7   9         76.83         85.92         6.18 o                         
  -2   7   9        350.34        332.59        13.64 o                         
  -1   7   9          9.97         15.67         3.03 o                         
   0   7   9        648.65        606.85        19.92 o                         
   1   7   9        158.58        155.50         8.68 o                         
   2   7   9        227.19        209.30        14.25 o                         
   3   7   9         43.06         30.51         5.46 o                         
  -7   8   9         27.87         38.14         5.41 o                         
  -6   8   9        296.14        271.43        14.40 o                         
  -5   8   9        313.36        409.30        16.84 o                         
  -4   8   9         51.47         33.38         5.27 o                         
  -3   8   9        349.44        350.96        16.17 o                         
  -2   8   9         46.81         50.82         4.64 o                         
  -1   8   9        920.77        904.02        30.52 o                         
   0   8   9         17.17         28.41         6.72 o                         
   1   8   9        509.03        549.34        21.16 o                         
   2   8   9        187.58        160.64        10.31 o                         
  -7   9   9        106.04         85.14         7.65 o                         
  -6   9   9         46.02         31.07         4.09 o                         
  -5   9   9         26.08         23.00         4.65 o                         
  -4   9   9       1124.06       1226.44        49.24 o                         
  -3   9   9        103.61         67.95         9.68 o                         
  -2   9   9         64.20         48.61         8.32 o                         
  -1   9   9         33.61          0.68        17.06 o                         
   0   9   9        890.74        856.67        27.19 o                         
   1   9   9        269.92        239.27        11.60 o                         
   2   9   9        118.66         89.90        10.33 o                         
  -6  10   9         34.79         23.91         3.89 o                         
  -5  10   9        242.48        237.66        10.73 o                         
  -4  10   9         41.54         46.28         7.85 o                         
  -3  10   9        469.45        488.74        21.96 o                         
  -2  10   9         99.82        139.53        10.60 o                         
  -1  10   9        641.35        625.18        23.71 o                         
   0  10   9        474.28        419.06        17.02 o                         
   1  10   9        205.18        179.48        10.59 o                         
   2  10   9        136.16        129.77         9.28 o                         
  -6  11   9         36.62         33.20         8.66 o                         
  -5  11   9         66.82         62.68         5.09 o                         
  -4  11   9        473.52        545.43        24.61 o                         
  -3  11   9        368.32        365.67        19.24 o                         
  -2  11   9        219.28        186.85         9.62 o                         
  -1  11   9          9.70         10.25         3.54 o                         
   0  11   9        331.31        342.50        16.46 o                         
   1  11   9        151.12        119.76         8.18 o                         
   2  11   9         79.95         58.41         6.57 o                         
  -6  12   9         80.35         33.14         7.84 o                         
  -5  12   9        311.97        166.35        12.47 o                         
  -4  12   9         59.35         39.72         4.66 o                         
  -3  12   9        406.91        395.72        25.63 o                         
  -2  12   9        111.69         88.99         7.37 o                         
  -1  12   9        362.34        340.32        15.50 o                         
   0  12   9         76.84         49.66         5.85 o                         
   1  12   9         52.36         45.64         6.14 o                         
  -5  13   9         48.03         52.26         7.51 o                         
  -4  13   9         92.52        101.52         9.18 o                         
  -3  13   9        325.51        287.62        22.72 o                         
  -2  13   9        177.46        146.00         9.08 o                         
  -1  13   9         18.09          3.58         6.38 o                         
   0  13   9        203.35        211.06        11.97 o                         
   1  13   9         36.17         34.07         7.98 o                         
  -5  14   9         99.79         58.27         9.40 o                         
  -4  14   9         16.14          4.01         5.39 o                         
  -3  14   9        280.30        253.82        16.25 o                         
  -2  14   9        100.71         74.10        11.75 o                         
  -1  14   9         48.49         41.70         7.63 o                         
   0  14   9         72.21         55.51         5.92 o                         
  -4  15   9          4.08          6.45         6.27 o                         
  -3  15   9         86.38         74.93         7.51 o                         
  -2  15   9         31.67         20.00         6.06 o                         
  -1  15   9         32.12         31.37         6.47 o                         
  -6   0  10         27.48         29.64         6.61 o                         
  -4   0  10        140.01        153.80        14.09 o                         
  -2   0  10       1089.02        992.47        50.47 o                         
   0   0  10        668.38        858.45        44.80 o                         
   2   0  10        690.99        747.52        39.98 o                         
  -7   1  10         77.01         71.54         8.52 o                         
  -6   1  10         79.51         57.72         8.99 o                         
  -5   1  10         69.17        173.92        12.79 o                         
  -4   1  10         24.31         17.68         3.70 o                         
  -3   1  10        489.87        735.17        25.08 o                         
  -2   1  10         44.45         58.47         6.45 o                         
  -1   1  10         63.55         65.89         3.84 o                         
   0   1  10        109.94        171.83         9.95 o                         
   1   1  10        303.96        341.76        15.20 o                         
   2   1  10         16.84         28.19         5.27 o                         
  -7   2  10        225.07        232.28        13.23 o                         
  -6   2  10        166.01        157.71         9.24 o                         
  -4   2  10        143.42        121.33         6.57 o                         
  -3   2  10        213.41        223.92         9.46 o                         
  -2   2  10        899.03        935.47        26.11 o                         
  -1   2  10        244.45        271.61         9.97 o                         
   0   2  10       1164.84       1429.74        47.15 o                         
   1   2  10          8.83         13.54         4.99 o                         
   2   2  10        385.17        402.82        18.13 o                         
  -7   3  10        125.21        121.46        20.08 o                         
  -6   3  10        238.31        219.59        10.72 o                         
  -5   3  10        125.61        104.18         7.95 o                         
  -4   3  10          5.43          1.95         4.49 o                         
  -3   3  10        964.44       1157.75        35.92 o                         
  -2   3  10        158.51        179.44         8.17 o                         
  -1   3  10          9.53          2.06         3.79 o                         
   0   3  10        121.94        150.92         7.47 o                         
   1   3  10        493.73        583.14        22.81 o                         
   2   3  10         49.03         42.54         6.61 o                         
  -7   4  10        311.64        324.18        15.70 o                         
  -6   4  10        306.83        314.12        17.41 o                         
  -5   4  10        262.06        285.96        11.30 o                         
  -4   4  10        673.75        585.56        25.08 o                         
  -3   4  10         35.19         34.87         3.96 o                         
  -2   4  10        802.29        803.85        27.33 o                         
  -1   4  10        387.74        345.97        21.15 o                         
   0   4  10        618.81        689.49        24.05 o                         
   1   4  10         29.68         40.43         4.25 o                         
   2   4  10        256.80        304.96        14.76 o                         
  -7   5  10         37.87         14.91         7.29 o                         
  -6   5  10         38.19         35.57         5.35 o                         
  -5   5  10         87.56        109.25         8.24 o                         
  -4   5  10        195.11         83.53         9.08 o                         
  -3   5  10        370.95        348.39        19.56 o                         
  -2   5  10         33.62         22.42         6.40 o                         
  -1   5  10        193.06        237.97        13.00 o                         
   0   5  10        145.20        122.26         6.69 o                         
   1   5  10        649.15        755.86        26.03 o                         
   2   5  10         28.56         22.23         4.93 o                         
  -7   6  10        178.93        202.05        13.29 o                         
  -6   6  10         49.79         64.57         6.20 o                         
  -5   6  10        213.45        259.54        15.36 o                         
  -4   6  10        971.40       1038.10        32.61 o                         
  -3   6  10        182.37        207.12        12.01 o                         
  -2   6  10        251.62        217.20        15.44 o                         
  -1   6  10        709.62        768.25        26.41 o                         
   0   6  10        542.99        575.52        19.08 o                         
   1   6  10        195.21        214.73        11.19 o                         
   2   6  10        241.76        242.49        15.90 o                         
  -6   7  10         77.61         46.27         6.35 o                         
  -5   7  10         39.62         20.92         4.50 o                         
  -4   7  10        144.29        140.15         9.05 o                         
  -3   7  10        354.97        430.42        17.91 o                         
  -2   7  10        259.98        257.01        14.10 o                         
  -1   7  10        151.17        140.22         8.29 o                         
   0   7  10         65.09         50.36         4.22 o                         
   1   7  10        752.29        784.89        35.79 o                         
   2   7  10         73.93         65.31         5.64 o                         
  -6   8  10          2.58         -3.94         3.94 o                         
  -5   8  10        234.13        243.22        13.00 o                         
  -4   8  10        597.84        716.04        25.16 o                         
  -3   8  10        290.85        287.59        15.11 o                         
  -2   8  10        339.84        326.50        18.32 o                         
  -1   8  10        504.58        512.44        18.72 o                         
   0   8  10        336.25        323.24        12.67 o                         
   1   8  10         39.14         33.07         4.92 o                         
  -6   9  10         33.67         29.48         5.54 o                         
  -5   9  10         40.43         31.45         6.03 o                         
  -4   9  10        133.25        144.19         9.25 o                         
  -3   9  10        194.86        194.11        10.31 o                         
  -2   9  10        329.17        359.37        16.26 o                         
  -1   9  10        257.30        236.81        11.30 o                         
   0   9  10        249.61        228.54        10.64 o                         
   1   9  10        395.53        354.36        14.85 o                         
  -6  10  10          4.28          7.70         5.67 o                         
  -5  10  10        191.77        174.24        14.01 o                         
  -4  10  10        104.59        119.48        11.57 o                         
  -3  10  10        271.82        232.67        12.72 o                         
  -2  10  10        142.75        118.54         7.88 o                         
  -1  10  10        213.67        209.78        10.04 o                         
   0  10  10        391.86        422.13        18.99 o                         
   1  10  10          3.54         11.44         6.61 o                         
  -5  11  10         20.43         14.66         6.13 o                         
  -4  11  10         32.14         34.34         6.46 o                         
  -3  11  10        163.46        180.94        12.32 o                         
  -2  11  10        208.66        195.05        11.18 o                         
  -1  11  10        150.65        144.28        10.62 o                         
   0  11  10        131.41        138.47         9.33 o                         
  -5  12  10         41.30         25.80         6.27 o                         
  -4  12  10         56.87         55.52         6.32 o                         
  -3  12  10        116.39        114.31         9.45 o                         
  -2  12  10         12.88         10.94         6.55 o                         
  -1  12  10         53.45         51.77         8.27 o                         
   0  12  10        149.11        132.73         8.91 o                         
  -4  13  10        120.68         91.49         8.58 o                         
  -3  13  10         90.45         83.36         8.94 o                         
  -2  13  10        135.14        108.78         9.72 o                         
  -1  13  10         36.13         22.53         7.45 o                         
  -1   0  11         38.59         32.55         9.55 o                         
   5   0   7        262.36        226.14        17.03 o                         
   3   0   9        457.01        397.72        23.40 o                         
  -2  14  10          8.25         -1.83         6.59 o                         
  -5   0  11          4.57         23.26         6.95 o                         
  -3   0  11        414.27        655.05        30.27 o                         
  -1   0  11         38.59         43.80         8.15 o                         
   1   0  11         42.07         50.44         7.63 o                         
   1   0  11         42.07         54.36         7.66 o                         
  -6   1  11        314.87        269.43        12.56 o                         
  -5   1  11        518.58        551.68        21.01 o                         
  -4   1  11         46.70         43.74         5.23 o                         
  -3   1  11       1017.07        928.87        33.85 o                         
  -2   1  11        233.06        335.12        12.39 o                         
  -1   1  11        302.27        319.40        11.09 o                         
   0   1  11        304.46        347.12        13.73 o                         
   1   1  11        271.55        252.79        11.00 o                         
  -6   2  11         60.82         52.51         5.34 o                         
  -5   2  11         16.04         26.19         4.73 o                         
  -4   2  11         13.19         12.32         4.69 o                         
  -3   2  11        309.70        449.74        15.68 o                         
  -2   2  11        195.00        232.33         9.26 o                         
  -1   2  11          8.79         11.08         3.93 o                         
   0   2  11        161.22        176.30         8.90 o                         
   1   2  11        130.24        154.72         8.14 o                         
  -6   3  11         82.65         83.19         5.37 o                         
  -5   3  11        395.27        364.66        15.34 o                         
  -4   3  11         89.96         89.07         7.11 o                         
  -3   3  11        532.94        531.22        19.66 o                         
  -2   3  11        161.89        231.71        10.11 o                         
  -1   3  11        480.57        516.78        17.51 o                         
   0   3  11        109.25        128.53         8.72 o                         
   1   3  11        348.87        375.46        15.18 o                         
  -6   4  11         59.62         48.81         4.47 o                         
  -5   4  11         15.21          7.62         4.83 o                         
  -4   4  11         23.72         13.90         4.56 o                         
  -3   4  11        704.45        988.22        33.20 o                         
  -2   4  11         66.96         70.83         5.16 o                         
  -1   4  11         29.46         40.84         4.28 o                         
   0   4  11         64.27         57.73         5.55 o                         
   1   4  11        470.01        515.58        18.56 o                         
  -6   5  11         74.54         68.18         5.45 o                         
  -5   5  11        302.47        264.36        15.08 o                         
  -4   5  11        332.93        403.23        20.51 o                         
  -3   5  11        384.13        385.36        16.10 o                         
  -2   5  11        162.75        217.96        11.84 o                         
  -1   5  11        623.00        634.86        23.27 o                         
   0   5  11         96.94         90.78         6.87 o                         
   1   5  11        337.73        321.09        14.98 o                         
  -6   6  11        139.44        126.03         9.23 o                         
  -5   6  11         24.52         12.74         4.44 o                         
  -4   6  11        256.93        228.80        11.37 o                         
  -3   6  11        412.96        518.58        26.31 o                         
  -2   6  11        191.90        223.62        11.06 o                         
  -1   6  11        190.95        211.07        12.34 o                         
   0   6  11        182.78        177.01         8.87 o                         
   1   6  11        307.37        319.64        17.20 o                         
  -6   7  11         44.43         35.35         8.08 o                         
  -5   7  11        233.74        217.87        11.68 o                         
  -4   7  11        309.50        364.48        17.56 o                         
  -3   7  11        421.41        461.02        19.20 o                         
  -2   7  11        239.70        298.40        13.40 o                         
  -1   7  11        717.88        715.08        33.02 o                         
   0   7  11        103.19         80.52         5.33 o                         
  -5   8  11         24.37         13.09         4.94 o                         
  -4   8  11        341.11        353.96        16.40 o                         
  -3   8  11         54.95         56.80         6.45 o                         
  -2   8  11        186.90        193.71        12.24 o                         
  -1   8  11         39.30         29.47         5.02 o                         
   0   8  11         70.25         71.01         5.95 o                         
  -5   9  11        204.43        218.46        23.19 o                         
  -4   9  11         72.50         94.16         9.68 o                         
  -3   9  11        197.06        202.30        10.69 o                         
  -2   9  11        123.89        131.99         8.41 o                         
  -1   9  11        377.13        335.01        16.11 o                         
   0   9  11          5.46          5.72         4.51 o                         
  -4  10  11        282.82        303.61        24.52 o                         
  -3  10  11         94.29        119.55         7.29 o                         
  -2  10  11        130.52        137.51         9.58 o                         
  -1  10  11          3.52          9.91         6.41 o                         
  -3  11  11         37.14         25.86         5.29 o                         
  -2  11  11         82.33         95.74         8.80 o                         
  -4   0  12        236.82        243.44        15.06 o                         
  -2   0  12        701.85        910.54        40.64 o                         
   0   0  12          7.94         14.32         6.62 o                         
  -5   1  12         22.87         41.08         5.55 o                         
  -4   1  12         16.52         26.34         4.44 o                         
  -3   1  12        239.58        322.23        12.28 o                         
  -2   1  12         17.58         33.27         3.65 o                         
  -1   1  12        286.43        370.97        16.04 o                         
   0   1  12         17.30         20.29         5.94 o                         
  -5   2  12        102.98         87.52         6.26 o                         
  -4   2  12        244.51        237.56        11.47 o                         
  -3   2  12        419.29        385.85        14.60 o                         
  -2   2  12        390.96        509.95        20.35 o                         
  -1   2  12        127.73        143.57         8.28 o                         
  -5   3  12         14.58         28.24         4.78 o                         
  -4   3  12         18.87         15.85         4.29 o                         
  -3   3  12        163.66        163.21         8.26 o                         
  -2   3  12         51.51         80.31         7.45 o                         
  -1   3  12        363.43        481.76        19.16 o                         
  -5   4  12         26.35         27.81         4.69 o                         
  -4   4  12        144.58        140.65         8.58 o                         
  -3   4  12        332.37        300.68        13.37 o                         
  -2   4  12        252.66        291.49        13.82 o                         
  -1   4  12        453.50        484.71        18.78 o                         
  -5   5  12        113.28        132.46        19.01 o                         
  -4   5  12         33.84         29.60         4.37 o                         
  -3   5  12         62.52         41.62         4.73 o                         
  -2   5  12         27.14         19.35         4.42 o                         
  -1   5  12        349.71        413.56        16.96 o                         
  -4   6  12        158.12        155.22        10.79 o                         
  -3   6  12         46.14         37.34         4.93 o                         
  -2   6  12        247.89        291.42        14.46 o                         
  -1   6  12        293.04        307.05        14.36 o                         
  -4   7  12         59.49         53.74         6.37 o                         
  -3   7  12         42.25         38.16         4.85 o                         
  -2   7  12         70.72         62.45         5.18 o                         
                                                                                
